# Supplementary material for: Covalent TCR-peptide-MHC interactions induce T cell activation and redirect T cell fate in the thymus
Source: Nat Commun. 2022 Aug 23;13:4951. doi: 10.1038/s41467-022-32692-4 (PMC9399087; doi:10.1038/s41467-022-32692-4)
Supplement: Supplementary file 4 — Source Data [file 41467_2022_32692_MOESM4_ESM.xlsx]

## Sheet: Figure 1 b-d
Figure 1 b-d
Mouse	TCR	Sex	Age (d)	thy_log10number_gfp+ccr7-	thy_log10number_gfp+ccr7+	thy_log10number_gfp+tcrb+	thy_percent_cd8+cd4-	thy_percent_cd8-cd4-	thy_percent_ielp_type_a	thy_percent_ielp_type_b	spl_log10number_gfp+tcrb+	spl_percent_cd8a+cd8b+	gut_percent_gfp+gdtcr-	gut_percent_cd8a+cd8b-
20	6218	Male	171	6.32666	5.25003	5.21016	48	16	12	0.2	6.07	84	1	5.4
29	6218	Female	168	5.91709	4.78675	4.50691	38	14	8.9	0.1	5.07	75	0.9	0
30	6218	Female	168	5.52479	4.71667	4.87697	51	26	6.8	1.4	6.31	97	0.7	0.9
31	6218	Female	168	5.60746	5.75587	5.78888	80	2.5	2.6	0.09	6.17	97	1.1	3
37	6218_A_C0	Female	96	3.93952	3.71767	3.41664	3.6	96	46	29	4.56	9.9	2.1	15
43	6218_A_C0	Female	95	4.99087	4.61066	4.45576	2.4	94	91	2.9	4.53	11	3.1	24
52	6218_A_C0	Female	90	5.24944	4.58433	4.38021	3	94	60	30	5.33	3	5.8	16
53	6218_A_C0	Female	90	4.72656	4.24944	3.1245	13	68	70	11	5.12	11	2.2	8.1
19	6218_B_C0	Male	171	6.29994	5.03463	5.07809	0.7	91	86	1.1	5.26	1.3	22	30
39	6218_B_C0	Male	96	5.5397	4.64237	4.5397	8.7	86	77	4.4	5.64	10	1.7	24
55	6218_B_C0	Male	90	5.04297	4.13988	4.13988	2.4	91	91	1.2	5.13	6.4	3.4	11
56	6218_B_C0	Male	90	4.57749	3.82737	4.00346	2	95	36	15	5.63	11	2.2	19
61	6218_B_C0	Male	91	4.16376	3.98767	3.68664	1	95	86	3.7	5.91	12	2.3	11

## Sheet: Figure 2
Figure 2
Mouse	TCR	Sex	Age (d)	number_gfp+_cortex	number_gfp+_medulla	density_gfp+_cortex	density_gfp+_medulla
2	wt	Male	138	3224	1228	945.69	2125.59
3	wt	Male	138	8188	3437	1471.45	1771.18
6	wt	Male	109	7709	1356	1712.14	2893.56
7	wt	Male	109	7972	3739	957.07	2067.14
10	ac	Male	120	570	70	131.199	89.8835
11	ac	Male	120	483	116	405.773	234.305
12	ac	Male	99	185	86	90.6023	103.43
13	ac	Male	99	301	44	221.517	152.914

## Sheet: Figure 3a
Figure 3a
Exp_date	Mouse	TCR	Sex	Age (d)	spl_log10number_gfp+tcrb+
190503	444	6218	Male	99	5.10905
190508	446	6218	Male	104	4.91012
190508	470	6218	Male	102	3.86593
190503	453	6218_A_C0	Male	99	5.27231
190503	467	6218_A_C0	Male	99	5.06254
190508	469	6218_A_C0	Male	102	5.21165
190503	462	6218_B_C0	Male	98	5.33329
190508	463	6218_B_C0	Male	103	6.14662
190508	465	6218_B_C0	Male	103	5.33846

## Sheet: Figure 3b
Figure 3b
Genotype	MouseID	T_cell_subset	TCR_chain	Cys_present	Cys_absent	Cys_index		SortMouseID	Age (d)	Sex
wt	154	Pre-sel'n	a	4	241	1.63265		154	66	F
wt	155	Pre-sel'n	a	22	2546	0.856698		155	66	F
wt	156	Pre-sel'n	a	5	1211	0.411184		156	45	F
wt	157	Pre-sel'n	a	8	516	1.52672		157	66	M
wt	154	CD8aa IEL	a	27	979	2.6839		182	85	M
wt	155	CD8aa IEL	a	39	915	4.08805		183	85	M
wt	156	CD8aa IEL	a	20	714	2.7248		184	85	M
wt	157	CD8aa IEL	a	34	1411	2.35294		185	85	M
wt	154	CD4 Tconv	a	6	17968	0.0333816		190	113	F
wt	155	CD4 Tconv	a	1	5922	0.0168833		194	98	F
wt	156	CD4 Tconv	a	1	8054	0.0124146		204	84	F
wt	157	CD4 Tconv	a	1	5148	0.0194212
wt	190	CD4 Tconv	a	0	1627	0
wt	194	CD4 Tconv	a	1	1281	0.0780031
wt	204	CD4 Tconv	a	1	3680	0.0271665
wt	154	CD8 Tconv	a	2	7354	0.0271887
wt	155	CD8 Tconv	a	5	4158	0.120106
wt	156	CD8 Tconv	a	1	455	0.219298
wt	157	CD8 Tconv	a	6	8546	0.070159
wt	190	CD8 Tconv	a	2	2990	0.0668449
wt	194	CD8 Tconv	a	1	1685	0.059312
wt	204	CD8 Tconv	a	1	2521	0.0396511
wt	154	Pre-sel'n	b	65	4804	1.33498
wt	155	Pre-sel'n	b	141	15366	0.909267
wt	156	Pre-sel'n	b	94	9694	0.96036
wt	157	Pre-sel'n	b	53	4233	1.23658
wt	154	CD8aa IEL	b	116	2676	4.15473
wt	155	CD8aa IEL	b	66	1562	4.05405
wt	156	CD8aa IEL	b	55	1930	2.77078
wt	157	CD8aa IEL	b	104	3506	2.88089
wt	182	CD8aa IEL	b	21	332	5.94901
wt	183	CD8aa IEL	b	16	411	3.74707
wt	184	CD8aa IEL	b	65	1200	5.13834
wt	185	CD8aa IEL	b	69	1400	4.69707
wt	154	CD4 Tconv	b	3	8655	0.03465
wt	155	CD4 Tconv	b	3	12891	0.0232666
wt	156	CD4 Tconv	b	6	16922	0.0354442
wt	157	CD4 Tconv	b	2	11600	0.0172384
wt	190	CD4 Tconv	b	1	4300	0.0232504
wt	194	CD4 Tconv	b	3	4380	0.0684463
wt	204	CD4 Tconv	b	2	7766	0.0257467
wt	154	CD8 Tconv	b	2	16448	0.0121581
wt	155	CD8 Tconv	b	1	2632	0.0379795
wt	156	CD8 Tconv	b	1	831	0.120192
wt	157	CD8 Tconv	b	5	15920	0.0313972
wt	190	CD8 Tconv	b	1	4839	0.0206612
wt	194	CD8 Tconv	b	3	8266	0.0362801
wt	204	CD8 Tconv	b	2	5731	0.0348857

## Sheet: Figure 3c
Figure 3c
Genotype	MouseID	T_cell_subset	TCR_chain	Cys_present	Cys_absent	Cys_index		SortMouseID	Age (d)	Sex
zap	178	Pre-sel'n	a	38	4680	0.805426		178	37	M
zap	180	Pre-sel'n	a	4	365	1.08401		180	37	M
zap	181	Pre-sel'n	a	2	211	0.938967		181	74	M
zap	178	CD8aa IEL	a	5	204	2.39234
zap	180	CD8aa IEL	a	1	45	2.17391
zap	181	CD8aa IEL	a	2	82	2.38095
zap	178	CD4 Tconv	a	144	6630	2.12578
zap	180	CD4 Tconv	a	9	1945	0.460594
zap	181	CD4 Tconv	a	36	1754	2.01117
zap	178	CD8 Tconv	a	189	23473	0.798749
zap	180	CD8 Tconv	a	5	993	0.501002
zap	181	CD8 Tconv	a	6	675	0.881057
zap	178	Pre-sel'n	b	463	28281	1.61077
zap	180	Pre-sel'n	b	80	5269	1.49561
zap	181	Pre-sel'n	b	53	4713	1.11204
zap	178	CD8aa IEL	b	7	261	2.61194
zap	180	CD8aa IEL	b	1	32	3.0303
zap	181	CD8aa IEL	b	1	186	0.534759
zap	178	CD4 Tconv	b	628	15898	3.80007
zap	180	CD4 Tconv	b	67	3222	2.03709
zap	181	CD4 Tconv	b	183	3820	4.57157
zap	178	CD8 Tconv	b	4044	39949	9.19237
zap	180	CD8 Tconv	b	216	2999	6.71851
zap	181	CD8 Tconv	b	198	3000	6.19137

## Sheet: Figure 3d
Figure 3d
Genotype	MouseID	T_cell_subset	TCR_chain	Cys_present	Cys_absent	Cys_index		SortMouseID	Age (d)	Sex
dko	169	Pre-sel'n	a	30	3278	0.906892		168	134	M
dko	170	Pre-sel'n	a	22	3833	0.570687		169	140	M
dko	174	Pre-sel'n	a	11	1311	0.832073		170	140	M
dko	175	Pre-sel'n	a	8	803	0.986436		174	98	F
dko	174	CD8aa IEL	a	15	1160	1.2766		175	98	M
dko	175	CD8aa IEL	a	27	1869	1.42405
dko	168	CD4 Tconv	a	17	798	2.08589
dko	169	CD4 Tconv	a	16	1911	0.830306
dko	170	CD4 Tconv	a	28	2648	1.04634
dko	174	CD4 Tconv	a	25	1429	1.71939
dko	175	CD4 Tconv	a	36	3270	1.08893
dko	168	CD8 Tconv	a	2	659	0.302572
dko	169	CD8 Tconv	a	4	968	0.411523
dko	170	CD8 Tconv	a	12	1554	0.766284
dko	174	CD8 Tconv	a	4	594	0.668896
dko	175	CD8 Tconv	a	13	945	1.35699
dko	169	Pre-sel'n	b	48	2460	1.91388
dko	170	Pre-sel'n	b	453	22624	1.96299
dko	174	Pre-sel'n	b	153	9442	1.59458
dko	175	Pre-sel'n	b	103	6076	1.66694
dko	174	CD8aa IEL	b	45	2079	2.11864
dko	175	CD8aa IEL	b	88	3861	2.22841
dko	168	CD4 Tconv	b	21	1361	1.51954
dko	169	CD4 Tconv	b	24	2666	0.892193
dko	170	CD4 Tconv	b	47	4123	1.1271
dko	174	CD4 Tconv	b	39	2552	1.50521
dko	175	CD4 Tconv	b	85	5974	1.40287
dko	168	CD8 Tconv	b	24	1754	1.34983
dko	169	CD8 Tconv	b	41	2258	1.78338
dko	170	CD8 Tconv	b	59	3177	1.82324
dko	174	CD8 Tconv	b	49	2657	1.81079
dko	175	CD8 Tconv	b	74	3073	2.35145

## Sheet: Figure 6a
Figure 6a
Time (s)	wt	ac
0.1	0.237335	-0.0855408
0.2	0.151398	0.0746155
0.3	0.0490417	-0.179291
0.4	0.152954	-0.15976
0.5	0.105316	-0.550385
0.6	0.301392	-0.558197
0.7	0.491241	-0.265228
0.8	0.449829	0.066803
0.9	0.410767	0.305084
1	0.109985	-0.0386658
1.1	0.18576	0.0300903
1.2	0.329529	0.0660095
1.3	0.149841	-0.294922
1.4	0.245148	-0.297272
1.5	0.418579	0.191803
1.6	0.32016	-0.207428
1.7	0.175629	-0.750397
1.8	0.0342102	-1.13321
1.9	0.41391	-0.618347
2	0.480316	-0.670685
2.1	0.595917	0.716034
2.2	0.347504	0.516022
2.3	0.139679	0.0503845
2.4	0.327179	-0.0019531
2.5	0.240448	-0.318359
2.6	0.134216	-0.554291
2.7	0.292023	-0.376953
2.8	0.256866	-0.388672
2.9	0.504517	-0.247253
3	0.71701	0.158203
3.1	0.414673	-0.292572
3.2	0.427185	0.133209
3.3	0.236542	-0.645691
3.4	0.25296	-0.0417786
3.5	0.656097	0.77774
3.6	0.157654	0.269928
3.7	0.0670166	0.167572
3.8	0.12561	-0.458191
3.9	0.452179	-0.812897
4	0.429535	-0.713654
4.1	0.223267	-1.10272
4.2	0.539673	-0.304291
4.3	0.474823	-0.474609
4.4	0.354523	-0.93631
4.5	0.276398	-0.84024
4.6	0.0701599	-0.945709
4.7	0.399841	-0.886322
4.8	0.363892	-0.826172
4.9	0.292816	-0.418365
5	0.330292	-0.49649
5.1	0.15686	-0.805847
5.2	0.280304	-0.87851
5.3	0.47406	-0.999603
5.4	0.493591	-0.642578
5.5	0.452179	0.235565
5.6	0.25766	-0.258209
5.7	0.0967102	-0.595703
5.8	0.191254	-1.10663
5.9	0.212341	-1.07071
6	0.417816	-0.601166
6.1	0.482635	0.462128
6.2	0.144379	-0.0300598
6.3	0.306091	-0.0308533
6.4	0.213898	-0.728516
6.5	0.170929	-0.706635
6.6	0.0959167	-1.11133
6.7	0.345154	-0.369904
6.8	0.470154	-0.123047
6.9	0.547485	0.643372
7	0.453735	0.869141
7.1	-0.0970459	0.0715027
7.2	0.134979	-0.187103
7.3	0.479523	0.695709
7.4	0.34906	1.21759
7.5	0.014679	1.18088
7.6	0.126404	1.39182
7.7	0.0357666	0.980072
7.8	0.045929	-0.551178
7.9	-0.702515	-0.543365
8	-0.265015	1.04962
8.1	0.37561	0.672272
8.2	0.131073	0.391815
8.3	0.0740662	-0.089447
8.4	0.0740662	-0.338654
8.5	0.274841	0.323822
8.6	0.22406	0.855865
8.7	0.259216	-0.320709
8.8	0.0670166	0.644135
8.9	-0.0493774	0.19101
9	0.0224915	0.201965
9.1	0.127167	-0.0644531
9.2	0.513885	1.01758
9.3	0.113129	0.298065
9.4	-0.146271	0.0168152
9.5	0.238129	0.0715027
9.6	-0.0032959	-0.262115
9.7	0.38266	0.516815
9.8	-0.413452	0.461334
9.9	0.156097	-0.0636597
10	2.54672	1.19415
10.1	1.41702	-0.0097656
10.2	0.28421	0.307434
10.3	-0.379852	-0.263672
10.4	-0.761871	0.687103
10.5	-0.980621	-0.0878906
10.6	-1.36893	-0.40274
10.7	-0.93689	1.56836
10.8	-0.608765	3.00586
10.9	-0.950958	0.40274
11	-0.211884	1.13321
11.1	0.149841	-0.390228
11.2	-0.382202	-1.75195
11.3	-0.404846	-2.21289
11.4	-0.0454712	-1.80194
11.5	0.068573	-1.4418
11.6	0.348267	-0.582428
11.7	0.530304	-1.05585
11.8	0.947479	0.422272
11.9	1.09045	0.262909
12	0.225616	-0.457428
12.1	-0.135315	-0.639435
12.2	0.228729	0.380096
12.3	-0.0267334	-0.192566
12.4	0.102966	1.32773
12.5	0.22641	0.99649
12.6	-0.128296	0.49884
12.7	-0.140778	-0.0589905
12.8	0.263123	-0.187103
12.9	0.118591	-0.166779
13	-0.0915833	-0.31366
13.1	0.227173	-0.437897
13.2	0.180298	-0.553497
13.3	0.104523	-0.384766
13.4	0.198273	0.187103
13.5	0.0810852	0.341797
13.6	-0.0743713	0.278534
13.7	0.0420227	-0.510529
13.8	0.289673	-0.37616
13.9	0.318573	0.230072
14	0.300629	0.308197
14.1	0.120148	-0.187103
14.2	-0.0775146	-0.456635
14.3	0.254517	0.410553
14.4	0.145935	0.220703
14.5	-0.0532837	-0.456635
14.6	0.021698	0.499603
14.7	0.356873	0.201965
14.8	0.0193787	0.0761719
14.9	-0.478302	-0.276947
15	-0.897034	-0.414459
15.1	-0.680634	0.476166
15.2	-0.763458	0.528534
15.3	-1.32672	0.239471
15.4	-1.51736	-0.473816
15.5	-1.24548	-0.78006
15.6	-1.00955	-1.17383
15.7	-0.702515	-1.29022
15.8	-0.0798645	-1.03397
15.9	0.204529	-0.827728
16	0.133423	-1.34491
16.1	0.431091	-1.90115
16.2	0.53891	-1.98944
16.3	0.892792	-1.46524
16.4	0.331879	-1.57538
16.5	0.376404	0.425385
16.6	-0.0415649	0.0144653
16.7	-0.205627	-0.338654
16.8	0.208435	-0.0082092
16.9	0.118591	0.0011902
17	0.0490417	0.568359
17.1	0.304535	0.815247
17.2	0.417023	0.123047
17.3	0.405304	0.712128
17.4	-0.186096	-1.03397
17.5	-0.0845337	-0.799591
17.6	0.0935974	-0.627716
17.7	0.28186	-0.229279
17.8	0.0865479	0.198059
17.9	-0.0993958	0.0878906
18	-0.0532837	0.0707092
18.1	-0.11969	-0.245697
18.2	0.334198	-0.612091
18.3	0.979523	0.243378
18.4	1.13266	1.73242
18.5	0.385773	0.273041
18.6	-0.328278	-0.410553
18.7	-0.0134583	-0.665222
18.8	0.181854	-0.389435
18.9	0.211548	0.598846
19	0.201385	1.33087
19.1	-0.225159	1.15665
19.2	-0.175934	1.54883
19.3	-0.472809	0.125397
19.4	-0.560333	-0.666016
19.5	-0.109528	-0.0285034
19.6	0.326385	0.608215
19.7	-0.0072022	0.261322
19.8	-0.0806274	-0.133972
19.9	0.402954	-0.377716
20	0.673279	-0.521484
20.1	0.950623	0.126953
20.2	0.550629	0.0886841
20.3	0.81311	0.955078
20.4	0.433441	0.854309
20.5	-0.109528	-0.406647
20.6	-0.243927	0.0246277
20.7	-0.12204	0.0933533
20.8	0.0560913	0.93869
20.9	0.187347	0.520721
21	-0.218903	-0.251953
21.1	0.28656	0.749603
21.2	0.302948	-0.0253906
21.3	-0.237671	-0.982422
21.4	0.25766	-0.415222
21.5	0.401398	0.344147
21.6	-0.118134	0.598846
21.7	0.109985	0.205078
21.8	0.31311	-0.291016
21.9	0.87561	1.35275
22	0.878754	0.448059
22.1	0.061554	-0.21524
22.2	-0.110321	-0.0097656
22.3	-0.0657959	-0.601166
22.4	0.134979	-0.929291
22.5	0.134979	-0.211334
22.6	0.32016	0.355072
22.7	0.211548	1.76523
22.8	-0.200165	0.291016
22.9	-0.0173645	0.570709
23	-0.210327	-0.56601
23.1	-0.286896	-0.516022
23.2	0.218597	-0.0753784
23.3	0.478729	0.772278
23.4	0.142029	0.486328
23.5	0.0834351	0.058197
23.6	-0.0368958	0.0316467
23.7	0.153748	0.151184
23.8	0.0404663	-0.273834
23.9	0.173279	0.846497
24	0.0810852	0.822266
24.1	-0.143127	0.0457153
24.2	0.169373	0.169159
24.3	0.360779	0.106659
24.4	0.31311	0.323059
24.5	0.227966	1.16525
24.6	0.0724792	0.462128
24.7	0.135773	0.419159
24.8	0.215454	0.461334
24.9	0.25766	0.290253
25	0.0756226	0.462128
25.1	0.214691	1.02463
25.2	-0.0595398	0.401947
25.3	0.0045166	0.364471
25.4	0.0537415	0.0535278
25.5	0.0521851	0.24649
25.6	0.0045166	0.452728
25.7	0.213104	1.08008
25.8	0.108429	0.716034
25.9	-0.100159	0.654297
26	0.166229	0.426178
26.1	0.0912476	0.616791
26.2	0.0287476	0.297272
26.3	0.391235	0.78244
26.4	0.245941	0.683197
26.5	0.0420227	0.491028
26.6	-0.0337524	-0.0699158
26.7	0.254517	-0.0300598
26.8	0.367798	-0.0050659
26.9	0.390472	0.75119
27	0.40921	0.90744
27.1	0.0584412	1.04257
27.2	-0.111115	0.630859
27.3	-0.0454712	0.30899
27.4	0.0849915	0.0246277
27.5	0.209198	0.499603
27.6	0.44516	0.999603
27.7	-0.108765	0.419922
27.8	0.0263977	0.211334
27.9	0.259216	0.0605469
28	0.142029	-0.130066
28.1	0.242798	0.426971
28.2	0.246704	0.789459
28.3	-0.104065	0.291809
28.4	-0.157196	0.291016
28.5	-0.0337524	-0.082428
28.6	-0.125946	0.336334
28.7	-0.168915	0.231659
28.8	0.292816	0.81369
28.9	0.0381165	0.398041
29	0.0560913	0.148041
29.1	0.25766	0.21994
29.2	0.28186	0.234772
29.3	0.133423	0.169159
29.4	0.278748	0.93399
29.5	0.0857849	0.711334
29.6	0.172485	0.744141
29.7	0.0092163	0.305084
29.8	-0.0259399	0.286346
29.9	0.212341	0.380859
30	0.205292	0.651947
30.1	0.277191	1.04648
30.2	0.147491	0.622284
30.3	0.175629	0.638672
30.4	0.0545349	0.50351
30.5	-0.0353088	0.212128
30.6	0.0857849	0.333221
30.7	0.22406	0.864471
30.8	0.148285	0.596497
30.9	-0.0392151	0.431641
31	-0.0486145	0.211334
31.1	0.272491	0.208984
31.2	0.256866	0.134766
31.3	0.275604	0.806641
31.4	0.0935974	0.615234
31.5	-0.0064087	0.673065
31.6	-0.000946	0.580078
31.7	0.0201416	0.357422
31.8	-0.0329895	0.131653
31.9	0.37326	1.28555
32	0.0826416	0.707428
32.1	-0.200958	0.31134
32.2	-0.0642395	-0.119141
32.3	0.120148	0.0558777
32.4	0.014679	0.0160217
32.5	0.421722	1.3746
32.6	0.0709229	1.20197
32.7	-0.154846	0.600403
32.8	-0.161896	0.530853
32.9	-0.056427	0.0183716
33	0.0068665	0.350403
33.1	0.177948	0.90274
33.2	0.0006104	0.453522
33.3	-0.0532837	0.244141
33.4	-0.0001526	-0.223053
33.5	-0.0329895	-0.260529
33.6	-0.0001526	-0.255066
33.7	0.25766	0.49884
33.8	0.0342102	0.37149
33.9	-0.33609	0.264465
34	-0.056427	0.476166
34.1	-0.0212708	0.0168152
34.2	-0.0235901	-0.0683594
34.3	0.274048	0.424622
34.4	0.138885	0.134766
34.5	-0.175171	0.181641
34.6	-0.0243835	-0.515228
34.7	-0.110321	-0.537109
34.8	-0.0712585	-0.305847
34.9	0.441254	0.635559
35	0.267792	0.369141
35.1	-0.300171	0.390228
35.2	0.0506287	0.0613403
35.3	0.021698	-0.0902405
35.4	-0.121246	-0.31601
35.5	0.105316	0.55899
35.6	-0.134552	0.328522
35.7	-0.0212708	0.294922
35.8	-0.18689	-0.165222
35.9	-0.0993958	-0.49649
36	-0.0970459	-0.373047
36.1	0.119354	0.287903
36.2	0.0053101	0.0644531
36.3	-0.206421	-0.267578
36.4	-0.103302	-0.368347
36.5	-0.0743713	-0.716003
36.6	-0.156403	-0.973053
36.7	0.207642	-0.333191
36.8	0.106873	-0.0902405
36.9	0.014679	-0.462097
37	0.0639038	-0.127716
37.1	0.151398	-0.164459
37.2	-0.0415649	-0.321472
37.3	-0.0915833	0.0488281
37.4	0.0498352	0.0488281
37.5	-0.137665	0.214447
37.6	-0.222046	-0.326935
37.7	-0.265778	-0.562103
37.8	0.134979	0.415253
37.9	0.363129	0.762115
38	-0.0439148	0.614471
38.1	-0.500946	-0.477722
38.2	-0.348602	-0.745697
38.3	0.030304	-0.47226
38.4	0.0490417	-0.285553
38.5	0.0193787	0.408203
38.6	0.194366	0.682434
38.7	0.146698	0.318359
38.8	-0.0486145	-0.265228
38.9	0.136566	0.187897
39	-0.0689087	-0.331635
39.1	0.0826416	-0.0699158
39.2	0.0865479	0.21759
39.3	0.168579	-0.0449219
39.4	0.233429	-0.198822
39.5	0.240448	-0.286316
39.6	0.285004	-0.333191
39.7	0.253754	0.267578
39.8	0.445923	0.571503
39.9	0.434204	0.698822
40	0.186554	0.288666
40.1	0.335785	0.327728
40.2	0.144379	-0.308197
40.3	0.283417	-0.290222
40.4	0.450623	0.478516
40.5	0.415466	0.916016
40.6	-0.0806274	1.19882
40.7	-0.142365	0.15976
40.8	-0.421265	0.180084
40.9	-0.0298462	0.658203
41	-0.0501709	0.763672
41.1	-0.329071	0.455872
41.2	-0.448608	0.384003
41.3	-0.357208	-0.362091
41.4	-0.344696	-0.295685
41.5	-0.216583	-0.766785
41.6	0.133423	-0.117584
41.7	-0.164215	-0.451935
41.8	-0.55719	-0.699615
41.9	-0.384552	-0.648041
42	-0.198608	-0.828522
42.1	-0.21344	-0.727722
42.2	-0.12674	0.281647
42.3	-0.486115	-0.0988159
42.4	-0.649384	-0.226959
42.5	-0.393921	-0.791016
42.6	-0.170471	-0.846466
42.7	-0.104065	-0.770691
42.8	-0.0884399	-0.0316467
42.9	-0.0689087	-0.323029
43	-0.325958	-0.598816
43.1	-0.291565	-0.758972
43.2	-0.318146	-0.862885
43.3	-0.34079	-0.285553
43.4	-0.0767212	0.466034
43.5	-0.247833	0.0324402
43.6	-0.39859	-0.190216
43.7	-0.305634	-0.264435
43.8	-0.464233	-0.62616
43.9	-0.365021	-0.209747
44	-0.21109	-0.102722
44.1	-0.275177	-0.108978
44.2	-0.271271	-0.580841
44.3	-0.322052	-0.618347
44.4	-0.130646	-0.654297
44.5	-0.222046	-0.444916
44.6	0.0787354	0.073822
44.7	-0.250946	-0.0753784
44.8	-0.571259	-0.130859
44.9	-0.593903	-0.462097
45	-0.294708	-0.559753
45.1	-0.063446	-0.216003
45.2	-0.149384	0.209778
45.3	-0.37674	0.101166
45.4	-0.435333	-0.582428
45.5	-0.535309	-0.898041
45.6	-0.339996	-0.858978
45.7	-0.352509	-0.369141
45.8	-0.196259	0.0925903
45.9	-0.378296	-0.288666
46	-0.503296	-0.280853
46.1	-0.15564	-0.348816
46.2	-0.212677	-0.911316
46.3	-0.324371	-0.634766
46.4	-0.21344	-0.216797
46.5	-0.15799	-0.394135
46.6	-0.458771	-0.62851
46.7	-0.188446	-0.543365
46.8	-0.207977	-0.49649
46.9	-0.277496	-0.441803
47	-0.223602	-0.243347
47.1	-0.0899963	0.189453
47.2	-0.415802	-0.0964661
47.3	-0.160309	-0.0910034
47.4	-0.259552	-0.696472
47.5	-0.475952	-0.433197
47.6	-0.230621	-0.319916
47.7	-0.356415	-0.228516
47.8	-0.132202	-0.292572
47.9	-0.248596	-0.560547
48	-0.392365	-0.997253
48.1	-0.293915	-0.556641
48.2	-0.151733	-0.341003
48.3	-0.115021	0.526947
48.4	-0.316559	-0.115234
48.5	-0.497833	-0.675385
48.6	-0.443146	-1.02774
48.7	-0.421265	-0.658966
48.8	-0.304077	-0.684753
48.9	-0.365784	-0.0660095
49	-0.386108	-0.512115
49.1	-0.575165	-0.473816
49.2	-0.182983	-0.634766
49.3	-0.236877	-0.614441
49.4	-0.350952	-0.622253
49.5	-0.448608	0.101166
49.6	-0.415009	-0.348053
49.7	-0.321259	-0.479279
49.8	-0.298615	-0.707428
49.9	-0.378296	-1.01913
50	0.0545349	-0.441803
50.1	-0.102509	0.399628
50.2	-0.342346	-0.457428
50.3	-0.606415	-0.191803
50.4	-0.327515	-0.468353
50.5	-0.256409	-0.515228
50.6	-0.431427	-0.669128
50.7	-0.262665	-0.0550842
50.8	-0.461884	-0.197266
50.9	-0.603302	-0.44101
51	0.0443726	0.46994
51.1	-0.863434	-0.866791
51.2	-1.0939	-0.648834
51.3	0.699066	1.32932
51.4	-0.151733	0.99884
51.5	-2.11969	-0.319916
51.6	-1.52283	-0.257416
51.7	-0.924377	-0.118347
51.8	-1.16736	0.0793152
51.9	-0.971252	-0.0605469
52	-0.949371	1.08398
52.1	-1.34625	0.388672
52.2	-1.52673	-1.30508
52.3	-1.18219	-1.47147
52.4	-1.51266	-1.26993
52.5	-1.25876	-1.04568
52.6	-0.71814	-0.211334
52.7	-1.04861	-0.174591
52.8	-1.25641	-0.740234
52.9	-1.21579	-1.26834
53	-1.2244	-1.52774
53.1	-1.22125	-1.03787
53.2	-1.06345	-0.105072
53.3	-1.17828	-0.542572
53.4	-1.29391	-0.719147
53.5	-1.04236	-1.30585
53.6	-1.09314	-1.10037
53.7	-1.16345	-0.675385
53.8	-1.0369	-0.173035
53.9	-1.19781	-0.0144348
54	-1.3533	-0.249603
54.1	-1.27127	-0.912872
54.2	-1.06656	-0.718353
54.3	-1.13687	-0.805084
54.4	-1.16345	-0.668365
54.5	-1.08923	-0.875397
54.6	-1.2236	-1.0285
54.7	-1.19235	-1.20193
54.8	-0.990784	-1.25507
54.9	-0.566559	0.612122
55	-1.13687	0.529297
55.1	-1.50406	-0.376953
55.2	-1.3111	-0.266022
55.3	-1.25797	-0.922272
55.4	-1.14236	-0.964447
55.5	-1.1861	-0.960541
55.6	-1.10095	-0.725372
55.7	-0.792358	0.0488281
55.8	-1.11111	-0.630859
55.9	-1.18689	-0.634766
56	-1.02829	0.0090027
56.1	-1.22906	-0.529297
56.2	-1.49548	-0.747253
56.3	-1.34158	0.149628
56.4	-1.32361	0.0308533
56.5	-1.38611	0.175385
56.6	-1.43375	-0.208191
56.7	-1.55563	-0.336334
56.8	-1.61658	-0.554291
56.9	-1.40329	0.923065
57	-1.70953	0.171478
57.1	-1.5361	-0.130066
57.2	-1.71579	-0.301178
57.3	-2.1861	-0.691803
57.4	-1.96188	-0.982422
57.5	-1.69547	-0.874603
57.6	-1.56891	-0.355865
57.7	-1.85721	-1.15976
57.8	-2.32828	-1.66287
57.9	-2.20877	-1.92929
58	-1.48376	-2.07773
58.1	-0.511871	0.15744
58.2	0.32016	3.92227
58.3	1.24594	6.09961
58.4	1.73734	6.05197
58.5	2.12485	3.71759
58.6	2.87796	1.99414
58.7	3.13187	0.596497
58.8	3.61234	1.00742
58.9	3.54984	0.146484
59	3.81546	0.365234
59.1	4.30295	0.623047
59.2	4.48343	0.59024
59.3	4.66391	0.892578
59.4	5.02875	1.36368
59.5	5.2467	1.44571
59.6	5.29904	1.82852
59.7	5.41312	1.1879
59.8	5.35452	1.26602
59.9	5.435	1.40509
60	5.69983	1.85587
60.1	5.9014	2.4043
60.2	5.69125	1.95041
60.3	5.94983	1.92148
60.4	6.00998	1.89728
60.5	6.1225	1.23477
60.6	6.19672	1.66055
60.7	6.39359	2.24338
60.8	6.18967	1.90195
60.9	6.035	1.5629
61	6.35452	1.2793
61.1	6.38968	1.60898
61.2	6.73264	1.57306
61.3	6.86154	2.384
61.4	6.74435	2.37619
61.5	6.55685	2.37149
61.6	6.64124	2.08087
61.7	6.5256	1.70898
61.8	6.51468	1.85196
61.9	6.8678	2.26212
62	6.80765	2.36212
62.1	6.51468	2.11993
62.2	6.72171	1.71759
62.3	6.8092	1.61993
62.4	6.80685	1.60507
62.5	6.89438	2.21368
62.6	7.07797	2.39493
62.7	6.7467	2.66757
62.8	6.58188	2.3793
62.9	6.68655	1.84415
63	6.88812	2.03946
63.1	6.86469	2.48788
63.2	6.96078	2.39337
63.3	6.93344	2.42773
63.4	6.85141	1.88477
63.5	6.78342	1.7457
63.6	6.97717	1.84961
63.7	7.30685	2.71133
63.8	6.91391	2.24338
63.9	6.9006	2.39572
64	7.00687	2.56055
64.1	6.90451	1.8418
64.2	6.96625	1.82227
64.3	7.38187	2.49884
64.4	7.12875	2.52304
64.5	6.94357	2.51056
64.6	6.68344	1.83008
64.7	6.79672	1.81915
64.8	6.96469	1.80118
64.9	7.14438	2.44415
65	7.11545	3.0051
65.1	6.72406	2.35587
65.2	6.90842	2.38867
65.3	7.07092	1.94806
65.4	6.73969	1.73242
65.5	7.20062	2.44336
65.6	7.24359	2.70898
65.7	6.97406	2.14258
65.8	6.96469	1.9129
65.9	6.92719	1.50119
66	7.17719	2.15509
66.1	7.36703	2.34726
66.2	6.97092	2.59885
66.3	7.01233	2.3801
66.4	7.03732	2.52853
66.5	6.80453	2.30978
66.6	6.80374	2.11133
66.7	6.85687	1.98166
66.8	7.0936	2.79025
66.9	6.96078	1.93164
67	6.76859	2.00665
67.1	6.8725	1.83554
67.2	6.86545	2.16681
67.3	7.08344	2.01367
67.4	7.22171	2.62149
67.5	7.07562	2.91916
67.6	6.86703	2.60352
67.7	6.86234	1.99414
67.8	6.81	1.8129
67.9	6.89905	1.56369
68	7.20764	2.59259
68.1	6.9631	2.00119
68.2	6.87561	1.76602
68.3	6.97873	1.80978
68.4	7.11469	1.37695
68.5	7.23187	1.77383
68.6	7.05844	2.34103
68.7	6.97797	2.27304
68.8	6.91	1.94101
68.9	7.09045	1.73712
69	7.09045	2.08554
69.1	7.12952	1.95197
69.2	7.33344	2.43869
69.3	7.06937	2.24728
69.4	7.14124	1.66211
69.5	7.21234	2.02072
69.6	7.08734	1.54102
69.7	7.14905	2.00351
69.8	7.43109	2.51523
69.9	7.27328	2.48398
70	6.88342	2.37619
70.1	7.17093	3.41837
70.2	6.95453	1.86679
70.3	6.70139	2.29025
70.4	7.19516	2.40744
70.5	7.02094	2.22226
70.6	6.98422	1.90744
70.7	6.96545	1.40039
70.8	7.04047	1.42148
70.9	7.09436	2.0668
71	7.22171	2.34103
71.1	6.96234	2.24493
71.2	6.86389	1.98242
71.3	7.01233	1.79416
71.4	7.20529	1.86523
71.5	7.06	1.88242
71.6	7.2131	2.45041
71.7	7.11389	1.94101
71.8	6.84201	1.68399
71.9	6.99359	1.68869
72	6.79437	1.6246
72.1	6.77719	1.83554
72.2	7.18967	2.58868
72.3	7.15921	2.57932
72.4	6.90451	2.39728
72.5	6.97562	1.89023
72.6	6.96234	1.7254
72.7	7.02405	1.78635
72.8	7.04672	1.91525
72.9	7.10141	2.29883
73	7.08109	2.04572
73.1	6.92953	1.85196
73.2	7.0264	1.96759
73.3	7.05139	1.73477
73.4	7.23578	2.35666
73.5	7.06467	2.35898
73.6	6.92639	2.24023
73.7	7.05453	2.07227
73.8	7.06781	1.82852
73.9	7.06937	1.75195
74	6.95139	2.14493
74.1	7.13733	2.80038
74.2	6.87326	2.54807
74.3	6.84125	2.36212
74.4	6.97482	2.51132
74.5	6.83344	2.03711
74.6	6.75607	2.08322
74.7	7.07718	2.42227
74.8	7.13031	2.4754
74.9	7.00531	2.19492
75	7.06311	1.78009
75.1	7.04047	1.64182
75.2	7.06076	1.81134
75.3	7.12015	2.3215
75.4	7.09201	2.45587
75.5	6.91702	2.34805
75.6	7.01077	2.35275
75.7	6.97092	2.05588
75.8	6.90295	2.14413
75.9	6.99826	2.49338
76	7.17249	2.61993
76.1	6.94672	2.08633
76.2	7.04514	2.00275
76.3	6.97641	2.1254
76.4	7.04123	2.08243
76.5	7.16077	2.2879
76.6	7.09201	2.70663
76.7	6.88187	2.19415
76.8	6.95218	2.44101
76.9	6.91858	2.0715
77	6.81857	1.79962
77.1	6.90219	1.85352
77.2	7.17874	2.13165
77.3	7.06467	2.32773
77.4	6.97092	2.08868
77.5	7.09125	1.83633
77.6	6.95688	1.69571
77.7	7.14828	2.10507
77.8	7.32407	2.48322
77.9	7.02094	2.05664
78	6.98264	2.43399
78.1	6.87015	1.91681
78.2	6.79904	1.70587
78.3	7.0592	2.009
78.4	7.12796	2.79102
78.5	6.76312	1.86914
78.6	6.90765	2.00977
78.7	6.91232	1.74338
78.8	6.9725	1.78009
78.9	7.06311	1.94962
79	7.37405	2.9715
79.1	7.13422	2.65585
79.2	6.85999	2.42227
79.3	6.89594	1.88791
79.4	6.70609	2.05588
79.5	6.91	1.82697
79.6	7.20609	2.23633
79.7	6.99985	2.38242
79.8	6.75922	2.05118
79.9	6.97406	1.90353
80	7.02875	2.0621
80.1	6.8342	1.884
80.2	6.90842	2.24649
80.3	7.02094	2.84961
80.4	7.07327	2.70743
80.5	7.09125	2.08008
80.6	6.89203	2.11838
80.7	7.06235	2.14572
80.8	7.10452	2.01291
80.9	7.20062	2.43634
81	6.94983	2.17462
81.1	6.90451	2.20822
81.2	6.92093	2.23477
81.3	6.81076	2.05588
81.4	6.67404	2.03635
81.5	7.06311	2.66992
81.6	6.91858	2.52774
81.7	6.95374	2.46213
81.8	6.69748	1.58554
81.9	6.72482	1.81915
82	6.96469	1.99258
82.1	7.20139	2.5965
82.2	7.11469	2.67462
82.3	6.79514	2.51132
82.4	6.79358	2.44101
82.5	6.86313	2.1871
82.6	6.86234	1.99493
82.7	6.96625	2.44806
82.8	6.94281	2.60742
82.9	6.81702	2.39728
83	6.79282	1.96994
83.1	6.9967	1.75275
83.2	6.88812	1.96835
83.3	7.13889	2.36523
83.4	7.07639	2.59805
83.5	6.85532	2.26291
83.6	6.85062	2.36838
83.7	6.86703	2.15585
83.8	6.88342	1.8418
83.9	6.92719	2.34726
84	6.87717	2.42697
84.1	6.66547	2.02618
84.2	6.99045	2.05743
84.3	7.0639	1.64258
84.4	6.8475	1.68008
84.5	7.07562	2.31055
84.6	6.91077	2.57382
84.7	6.99985	2.43088
84.8	6.87796	2.07306
84.9	6.9006	1.98166
85	6.95999	2.14728
85.1	6.99435	2.11057
85.2	6.95453	2.61914
85.3	6.89124	2.29416
85.4	6.63266	1.82773
85.5	6.68811	1.79883
85.6	6.86859	1.83243
85.7	6.92404	2.24103
85.8	6.88498	2.60196
85.9	6.54593	2.22931
86	6.9389	2.43478
86.1	6.85062	2.21835
86.2	6.64514	1.82227
86.3	6.84045	1.76523
86.4	7.20218	2.59885
86.5	6.74045	1.9715
86.6	6.45062	1.9715
86.7	6.61703	1.83633
86.8	6.82016	1.74338
86.9	6.93735	1.8129
87	7.17484	2.70273
87.1	6.90375	2.78085
87.2	6.74359	2.20352
87.3	6.83969	1.89728
87.4	6.85373	1.79807
87.5	6.85764	1.67383
87.6	6.96545	2.7168
87.7	6.88657	2.29883
87.8	6.61469	2.17227
87.9	6.685	1.96994
88	6.97952	1.97775
88.1	6.94748	2.25195
88.2	7.00766	2.67072
88.3	6.66937	2.74493
88.4	6.6178	2.6246
88.5	6.76233	2.29102
88.6	6.86078	2.14963
88.7	6.68811	2.05978
88.8	6.73969	2.40274
88.9	6.92093	2.50665
89	6.75766	1.9707
89.1	6.88657	2.08713
89.2	6.45374	1.62851
89.3	6.80844	1.98788
89.4	7.13889	2.0676
89.5	6.88889	2.52304
89.6	6.97562	2.62228
89.7	6.72406	2.1918
89.8	6.78967	2.08789
89.9	7.0014	1.78711
90	7.15765	1.96835
90.1	7.17328	2.93164
90.2	6.63889	2.36993
90.3	6.69202	2.48322
90.4	6.89438	2.36758
90.5	6.91782	2.00119
90.6	6.73734	2.0582
90.7	6.71155	2.80588
90.8	6.8381	2.57932
90.9	6.74045	1.93088
91	6.91467	1.73322
91.1	6.88889	1.78085
91.2	7.05374	2.02539
91.3	7.10532	2.63086
91.4	6.76233	2.64102
91.5	6.64359	2.34335
91.6	6.73654	2.37384
91.7	6.80453	1.92853
91.8	6.83578	1.96835
91.9	6.84592	2.34259
92	7.11154	2.78165
92.1	6.61078	2.18555
92.2	6.94437	1.78867
92.3	7.00842	2.0043
92.4	6.86154	2.00665
92.5	7.29749	2.7168
92.6	6.81076	2.24414
92.7	6.74359	2.42072
92.8	6.67014	2.18243
92.9	6.80609	2.00119
93	6.85373	2.3168
93.1	6.86859	2.30038
93.2	6.80685	2.58087
93.3	6.91156	2.44101
93.4	6.86624	1.88165
93.5	6.7756	2.18478
93.6	6.67719	1.81915
93.7	6.97327	2.51291
93.8	6.69281	2.19806
93.9	6.6506	2.32541
94	6.83029	2.72931
94.1	6.67795	2.35275
94.2	6.64279	2.03946
94.3	6.8342	2.67853
94.4	6.91312	2.31369
94.5	6.64047	2.10898
94.6	6.88422	1.81369
94.7	6.935	1.70197
94.8	7.00842	1.88947
94.9	7.21936	2.89337
95	7.01312	2.62384
95.1	6.74359	2.76447
95.2	6.76859	2.28165
95.3	6.87717	2.46289
95.4	6.73499	2.02463
95.5	7.01624	2.64182
95.6	6.88968	2.55038
95.7	6.67093	2.38632
95.8	6.45297	1.99338
95.9	6.86624	1.85275
96	6.94827	1.89883
96.1	6.88342	2.55743
96.2	6.79123	2.42929
96.3	6.89203	2.48398
96.4	6.68576	2.66837
96.5	6.66702	1.97696
96.6	6.57639	1.81445
96.7	6.91467	2.69571
96.8	6.99435	2.57462
96.9	6.73032	2.48398
97	6.59671	1.77618
97.1	6.78967	1.96603
97.2	6.74124	1.79962
97.3	6.87796	2.28946
97.4	6.94827	2.96759
97.5	6.75452	2.4957
97.6	6.58109	2.37384
97.7	6.74045	2.06836
97.8	6.68265	2.0043
97.9	6.61469	2.03085
98	7.01077	2.72305
98.1	6.50766	2.09415
98.2	6.60217	1.93399
98.3	6.77951	1.53476
98.4	6.81155	1.96915
98.5	6.7717	1.94025
98.6	6.78342	2.51602
98.7	6.79358	2.4426
98.8	6.79593	2.43399
98.9	6.73343	2.17773
99	6.65765	1.98007
99.1	6.59906	1.92853
99.2	7.1803	2.85196
99.3	6.92795	1.77618
99.4	6.70688	2.11603
99.5	6.75375	1.81601
99.6	6.63812	2.07071
99.7	6.95139	1.76212
99.8	7.04672	2.78244
99.9	6.64594	2.35275
100	6.79202	2.59335
100.1	6.73187	2.0965
100.2	6.48654	2.07227
100.3	6.74826	2.10352
100.4	6.80295	2.91525
100.5	6.75766	2.33087
100.6	6.63107	2.14258
100.7	6.7092	1.67307
100.8	6.74435	1.86758
100.9	6.785	2.02072
101	7.02484	2.87384
101.1	6.86624	2.49493
101.2	6.5311	2.57306
101.3	6.61703	2.13867
101.4	6.54123	1.79181
101.5	6.86078	2.31915
101.6	6.90375	2.76056
101.7	6.55374	2.01367
101.8	6.54047	2.01291
101.9	6.36389	1.78165
102	6.65686	1.75195
102.1	6.89279	1.73633
102.2	7.15765	2.52228
102.3	6.76547	2.4426
102.4	6.52094	2.31369
102.5	6.57016	1.91446
102.6	6.86545	1.70432
102.7	6.79358	1.78085
102.8	6.81076	2.39413
102.9	6.97873	2.3465
103	6.63657	1.77072
103.1	6.53186	1.7168
103.2	6.90842	1.93088
103.3	6.75217	2.05273
103.4	6.69672	2.44025
103.5	6.54047	2.59726
103.6	6.80063	2.61212
103.7	6.71545	2.06525
103.8	6.74594	1.9707
103.9	6.69046	1.95273
104	6.55453	2.25665
104.1	6.92484	2.32306
104.2	6.69827	1.91135
104.3	6.61859	2.08713
104.4	6.79358	1.89648
104.5	6.68576	2.1246
104.6	6.7475	2.39258
104.7	6.97406	2.57071
104.8	6.78421	2.48242
104.9	6.62094	2.13712
105	6.57016	1.97696
105.1	6.66467	2.02072
105.2	6.68109	2.05429
105.3	6.95297	2.88165
105.4	6.75842	2.52853
105.5	6.64984	2.52072
105.6	6.79749	2.44571
105.7	6.76547	2.22461
105.8	6.4686	2.01367
105.9	6.70529	2.25742
106	6.80295	2.90353
106.1	6.53265	2.22852
106.2	6.78342	2.03085
106.3	6.66782	2.05978
106.4	6.68967	1.98788
106.5	6.89749	2.45898
106.6	7.02249	2.76758
106.7	6.66391	2.61993
106.8	6.54358	2.49493
106.9	6.66937	2.09885
107	6.49124	2.15118
107.1	6.63812	1.99023
107.2	6.88733	2.8465
107.3	6.57248	2.16837
107.4	6.47641	2.07852
107.5	6.64828	1.99023
107.6	6.74435	1.86679
107.7	6.80844	2.41916
107.8	6.9928	2.85977
107.9	6.61154	2.29025
108	6.48813	2.4957
108.1	6.85217	2.13165
108.2	6.80063	2.33398
108.3	6.62485	1.97852
108.4	6.72873	2.61993
108.5	6.39359	2.02539
108.6	6.45844	1.84335
108.7	6.84045	2.10822
108.8	6.6225	1.67773
108.9	6.7139	1.9371
109	7.04593	2.70508
109.1	6.67953	2.4043
109.2	6.60297	2.30743
109.3	6.70297	1.89883
109.4	6.63187	1.96994
109.5	6.49826	2.13242
109.6	6.84906	2.46994
109.7	6.63577	2.26993
109.8	6.60608	2.22305
109.9	6.39828	1.79492
110	6.63657	1.96994
110.1	6.75531	2.0293
110.2	6.86859	2.54337
110.3	6.60999	2.37775
110.4	6.34906	2.32932
110.5	6.56625	1.99258
110.6	6.56235	1.91367
110.7	6.55063	1.69336
110.8	6.64124	2.22461
110.9	6.69748	1.9426
111	6.72406	2.29416
111.1	6.58655	1.6246
111.2	6.55609	1.79025
111.3	6.72327	1.89258
111.4	6.86313	2.69336
111.5	6.69748	2.3418
111.6	6.74985	2.64023
111.7	6.58029	2.31525
111.8	6.39359	2.10666
111.9	6.62485	1.83945
112	6.89203	2.7551
112.1	6.75531	2.45663
112.2	6.53186	1.98633
112.3	6.52328	1.67853
112.4	6.82874	1.8457
112.5	6.85608	1.78009
112.6	6.80374	2.76212
112.7	6.82407	2.43555
112.8	6.75061	2.53244
112.9	6.59436	2.16135
113	6.6264	2.08554
113.1	6.57483	2.08398
113.2	6.7514	2.53867
113.3	6.51312	2.17148
113.4	6.71625	2.20352
113.5	6.5842	1.74414
113.6	6.69827	2.19492
113.7	6.70297	1.8746
113.8	6.64905	2.56369
113.9	6.67014	2.67538
114	6.66702	2.67307
114.1	6.63107	2.41916
114.2	6.36313	1.85275
114.3	6.37952	2.03009
114.4	6.75217	2.3129
114.5	6.6178	2.18945
114.6	6.51233	2.04257
114.7	6.83578	1.74103
114.8	6.80063	1.86758
114.9	6.685	1.74884
115	6.91858	2.41602
115.1	6.73187	2.89413
115.2	6.51077	2.45978
115.3	6.60532	2.19882
115.4	6.67172	2.1832
115.5	6.73187	2.13477
115.6	6.83264	2.22461
115.7	6.92563	2.97385
115.8	6.81702	2.79257
115.9	6.50531	2.14182
116	6.64594	2.32462
116.1	6.56625	2.38867
116.2	6.50842	1.95898
116.3	6.54514	2.33713
116.4	6.51157	2.31601
116.5	6.47797	2.30664
116.6	6.58029	1.98788
116.7	6.62952	1.90353
116.8	6.685	1.91916
116.9	6.92563	3.3418
117	6.06467	2.48788
117.1	6.68576	2.80743
117.2	7.21469	2.32617
117.3	6.62015	2.22775
117.4	6.57639	1.9754
117.5	6.79282	2.15585
117.6	8.16782	2.77853
117.7	8.30139	2.94727
117.8	6.76312	-0.255066
117.9	6.11703	-3.07538
118	5.96545	-5.60742
118.1	5.20453	-7.90195
118.2	5.07016	-6.841
118.3	4.4053	-3.16602
118.4	4.0217	-0.763672
118.5	3.63107	0.456635
118.6	3.54437	0.278534
118.7	3.45453	0.931641
118.8	3.17719	1.00742
118.9	3.04672	1.21213
119	2.60764	0.822266
119.1	2.40842	0.570709
119.2	2.1217	0.366028
119.3	2.14359	0.580872
119.4	2.18344	0.81369
119.5	1.90686	1.59103
119.6	1.57953	0.946503
119.7	1.60608	0.970703
119.8	1.47873	0.295715
119.9	1.34125	0.291809
120	1.48343	0.913666
120.1	1.54437	1.5668
120.2	1.31546	1.80273
120.3	0.584198	0.823822
120.4	0.195923	0.884003
120.5	0.0967102	1.07773
120.6	-0.211884	0.49884
120.7	-0.136108	1.24338
120.8	-0.120483	1.22696
120.9	-0.330627	0.700409
121	-0.557983	0.258209
121.1	-0.323608	-0.614441
121.2	-0.42984	-0.820709
121.3	-0.329071	-0.452728
121.4	-0.629059	-0.230072
121.5	-0.629059	0.0074158
121.6	-0.522034	-0.410553
121.7	-1.1275	-0.600372
121.8	-0.895477	-0.930084
121.9	-0.587677	-0.519928
122	-0.389221	0.330078
122.1	-1.18924	-0.620697
122.2	-1.53845	-0.951172
122.3	-1.26346	-0.857422
122.4	-1.14313	-1.15115
122.5	-0.761108	-0.59256
122.6	-1.14078	-0.0816345
122.7	-1.39783	-0.153503
122.8	-1.09549	-0.584747
122.9	-1.28064	-1.43085
123	-1.27203	-1.0043
123.1	-1.22516	-0.676941
123.2	-1.0947	-0.510529
123.3	-1.33377	-0.84024
123.4	-1.71735	-1.47461
123.5	-1.38687	-1.39102
123.6	-1.2197	-1.20038
123.7	-1.47986	-1.12149
123.8	-1.03299	-0.420685
123.9	-1.1564	-0.330841
124	-1.42517	-0.468353
124.1	-1.57986	-1.22772
124.2	-1.44937	-1.36209
124.3	-1.48297	-1.16211
124.4	-1.1572	-0.569916
124.5	-1.6322	-1.00821
124.6	-1.63922	-1.13007
124.7	-1.52673	-1.33398
124.8	-1.34235	-1.35587
124.9	-1.49158	-1.29022
125	-1.22281	-0.142578
125.1	-1.59314	-0.537872
125.2	-1.62674	-0.648041
125.3	-1.68454	-1.4379
125.4	-1.61578	-1.03397
125.5	-1.53064	-1.10587
125.6	-1.47125	-0.46756
125.7	-1.63376	-0.832428
125.8	-1.76968	-1.17773
125.9	-1.76422	-1.21524
126	-1.71658	-1.23944
126.1	-1.6283	-1.22226
126.2	-1.46658	-0.377716
126.3	-1.40408	-0.742584
126.4	-1.57828	-0.71756
126.5	-2.42517	-1.59726
126.6	-1.95486	-1.45117
126.7	-1.04626	-1.23709
126.8	-0.914215	-0.696472
126.9	-0.771271	-0.836334
127	-1.1861	-1.39178
127.1	-2.05252	-2.23944
127.2	0.201385	-2.46289
127.3	2.29202	-1.10196
127.4	0.640472	0.381653
127.5	-1.04703	0.0464783
127.6	-1.24234	-0.216797
127.7	-0.982971	-0.216003
127.8	-0.589233	0.21994
127.9	-0.625153	0.90509
128	-0.763458	2.9129
128.1	-0.750153	2.80118
128.2	-0.365784	0.119141
128.3	-1.29001	-0.408203
128.4	-1.63297	-0.166016
128.5	-1.07986	0.0090027
128.6	-0.779846	0.0933533
128.7	-0.853302	-0.189453
128.8	-0.847046	-0.106628
128.9	-0.52829	1.0918
129	-0.65799	0.40744
129.1	-1.08844	-0.636322
129.2	-0.81424	0.0136719
129.3	-0.858765	-0.0753784
129.4	-0.736115	0.0363464
129.5	-0.442352	0.713684
129.6	-0.710327	0.241791
129.7	-0.967346	0.15274
129.8	-1.01578	-0.516785
129.9	-0.603302	-0.0183411
130	-0.459534	0.221497
130.1	-0.24939	1.23007
130.2	-0.493134	1.77228
130.3	-1.64938	0.101959
130.4	-1.08768	-0.226959
130.5	1.15219	-0.537872
130.6	1.27094	-0.435547
130.7	0.109222	-0.0831909
130.8	-0.84079	0.653534
130.9	-1.7908	0.112885
131	-2.12906	-0.390228
131.1	-1.96658	-0.730072
131.2	-1.7533	1.33478
131.3	-1.58377	3.68945
131.4	-1.4783	2.54416
131.5	-1.00095	0.751953
131.6	-1.1322	-1.23788
131.7	-0.87204	-2.05585
131.8	-0.65329	-2.04883
131.9	-0.515015	-1.45428
132	-0.647034	-0.74649
132.1	-0.46814	-0.923035
132.2	-0.245483	-0.712097
132.3	0.595917	0.449615
132.4	-0.141571	-0.336334
132.5	-0.819702	-0.464447
132.6	-0.453278	-0.0621033
132.7	-0.415009	0.679291
132.8	-0.53299	0.0597839
132.9	-0.615784	0.386322
133	-0.708771	0.140228
133.1	-0.644684	0.170715
133.2	-0.507202	-0.683197
133.3	-0.366577	0.280853
133.4	-0.739227	0.337891
133.5	-0.705627	-0.132416
133.6	-0.683746	-0.528503
133.7	-0.604858	-0.0339661
133.8	-0.757202	-0.716003
133.9	-0.59549	0.443359
134	-0.477509	0.155853
134.1	-0.488434	-0.0003967
134.2	-0.579865	-0.69101
134.3	-0.606415	-0.631622
134.4	-0.489227	-0.611328
134.5	-0.327515	0.511322
134.6	-0.182983	1.01132
134.7	-0.517365	1.05353
134.8	-1.06815	0.203522
134.9	-0.847809	-0.0566406
135	-0.466583	-0.0949097
135.1	-0.43924	0.586334
135.2	-1.01968	0.410553
135.3	-1.50797	0.25351
135.4	-1.35486	-0.0121155
135.5	-1.36423	-0.0675659
135.6	-1.55252	-0.270691
135.7	-1.64001	0.154297
135.8	-1.51266	0.412903
135.9	-1.71658	-0.235535
136	-1.68454	-0.724609
136.1	-1.61969	-1.25977
136.2	-1.32126	-1.35977
136.3	-1.02518	-0.804291
136.4	-1.27127	-1.17303
136.5	-1.61188	-1.18008
136.6	-1.52829	-1.79648
136.7	-1.38922	-1.28241
136.8	-1.58688	-1.26523
136.9	-1.50641	-0.600372
137	-1.07205	-0.374603
137.1	-0.915802	-1.06366
137.2	-0.940002	-1.36053
137.3	-0.67984	-1.51053
137.4	-0.732971	-1.89413
137.5	-0.143127	-0.87381
137.6	-0.422028	-0.483978
137.7	-0.837677	-1.50272
137.8	-0.670471	-0.872253
137.9	-0.232971	-0.415222
138	-0.61734	-0.744904
138.1	-0.477509	-0.419922
138.2	-0.152496	0.895721
138.3	-0.421265	0.727753
138.4	-0.561096	0.0996094
138.5	-0.201721	-0.165222
138.6	0.348267	0.962128
138.7	0.464691	1.20822
138.8	-0.353302	0.681641
138.9	-0.854858	0.387115
139	-0.482208	0.470703
139.1	-0.685333	-0.414459
139.2	-0.383759	0.208221
139.3	-0.25174	0.610565
139.4	-0.158752	1.91367
139.5	-0.425171	1.69336
139.6	-1.19156	-0.18866
139.7	-0.833771	-0.316803
139.8	-0.900177	-0.262878
139.9	-0.507965	0.229309
140	-0.125153	0.723053
140.1	0.0818787	0.838684
140.2	0.0576477	0.62619
140.3	0.0045166	-0.133209
140.4	-0.0329895	0.130859
140.5	0.506073	0.787903
140.6	0.193573	0.252747
140.7	-0.544708	1.05273
140.8	-0.605621	1.02539
140.9	-0.906403	0.482422
141	-0.699371	0.457428
141.1	-0.329071	0.40976
141.2	-0.331421	0.533997
141.3	0.0545349	2.04572
141.4	-0.431427	0.338684
141.5	-0.613434	-0.21991
141.6	-0.600159	-0.373047
141.7	-0.428284	0.0644531
141.8	-0.694702	-0.0058594
141.9	-0.123596	0.137115
142	0.240448	1.01132
142.1	0.567017	1.36914
142.2	-0.149384	0.0613403
142.3	-0.636871	-0.173828
142.4	-0.447052	-0.0964661
142.5	-0.49469	0.0050964
142.6	-0.221252	0.839447
142.7	-0.319702	1.32932
142.8	-0.714996	1.33087
142.9	-0.714996	1.77304
143	-0.832977	-0.132416
143.1	-0.504059	0.763672
143.2	-0.177521	0.819153
143.3	-0.666565	0.0597839
143.4	-0.539215	0.497284
143.5	-0.440002	0.19101
143.6	-0.413452	0.0957031
143.7	-0.480621	0.259766
143.8	-0.325165	0.71524
143.9	-0.319702	0.845703
144	-0.239227	1.08868
144.1	-0.579071	0.571503
144.2	-0.566559	0.693359
144.3	-0.401733	0.540253
144.4	-0.267365	1.33163
144.5	-0.300934	0.822266
144.6	-0.542358	0.598053
144.7	-0.225952	0.644135
144.8	-0.214996	0.586334
144.9	-0.325165	0.500397
145	-0.190002	1.29102
145.1	-0.266571	1.27304
145.2	-0.49704	1.67072
145.3	-0.529846	0.443359
145.4	-0.444702	0.511322
145.5	-0.300171	0.804291
145.6	-0.473602	0.982422
145.7	-0.614227	0.699615
145.8	-0.543915	0.555878
145.9	-0.475952	0.258209
146	-0.354858	0.37149
146.1	-0.272034	0.473846
146.2	-0.15564	1.1207
146.3	-0.0923462	1.52304
146.4	-0.406403	0.836334
146.5	-0.442352	0.59024
146.6	-0.40094	0.391022
146.7	-0.361115	0.519135
146.8	-0.390778	0.558197
146.9	0.0092163	1.34494
147	-0.385315	1.03085
147.1	-0.291565	1.15353
147.2	-0.550934	0.701172
147.3	-0.599396	0.625397
147.4	-0.416565	0.524628
147.5	-0.335327	1.18243
147.6	-0.232971	1.20898
147.7	-0.429077	0.880096
147.8	-0.419708	0.50119
147.9	-0.431427	0.294159
148	-0.301727	0.400391
148.1	-0.0142212	1.25275
148.2	-0.112671	0.958221
148.3	-0.334534	1.02695
148.4	-0.543121	0.778534
148.5	-0.65564	0.452728
148.6	-0.512665	0.627747
148.7	-0.133759	1.04572
148.8	-0.0556335	1.10977
148.9	-0.290802	0.915253
149	-0.415009	0.507416
149.1	-0.363434	0.614471
149.2	-0.187653	0.384766
149.3	-0.15329	1.16757
149.4	-0.176727	1.0629
149.5	-0.473602	1.03165
149.6	-0.247833	1.11758
149.7	-0.268127	0.733215
149.8	-0.268127	0.613678
149.9	-0.255646	1.11133
150	-0.122833	1.08789
150.1	-0.43924	0.90274
150.2	-0.53064	0.551178
150.3	-0.427521	0.672272
150.4	-0.246246	0.604309
150.5	-0.0853271	1.33713
150.6	-0.152496	1.18088
150.7	-0.350952	1.35822
150.8	-0.301727	1.0379
150.9	-0.65094	0.924622
151	-0.269684	0.929291
151.1	-0.0384521	1.534
151.2	-0.291565	1.3418
151.3	-0.337677	1.29648
151.4	-0.454071	0.947266
151.5	-0.276733	0.667572
151.6	-0.22049	0.43399
151.7	-0.14859	1.11057
151.8	-0.236877	1.22852
151.9	-0.281403	0.917572
152	-0.105621	1.04416
152.1	-0.365021	0.721497
152.2	-0.457184	0.711334
152.3	-0.0712585	1.1246
152.4	-0.137665	1.17853
152.5	-0.362671	0.728516
152.6	-0.368134	0.56369
152.7	-0.22049	0.904297
152.8	-0.378296	0.513672
152.9	-0.136871	1.13556
153	-0.146271	1.24805
153.1	-0.487671	1.26212
153.2	-0.361877	1.0668
153.3	-0.339233	0.792572
153.4	-0.380646	0.578522
153.5	-0.331421	0.93634
153.6	-0.453278	1.02695
153.7	-0.413452	1.20898
153.8	-0.409546	0.576965
153.9	-0.302521	0.288666
154	-0.284546	0.430878
154.1	-0.15094	0.812103
154.2	-0.190002	1.00665
154.3	-0.165009	0.870697
154.4	-0.238434	0.615234
154.5	-0.323608	0.632416
154.6	-0.391571	0.28476
154.7	-0.407196	0.487122
154.8	0.0334167	1.28085
154.9	-0.375153	0.653534
155	-0.262665	0.551971
155.1	-0.263458	0.293365
155.2	-0.164215	0.396484
155.3	-0.0111084	0.808197
155.4	0.0904541	1.09024
155.5	-0.115021	1.26602
155.6	-0.348602	0.963684
155.7	-0.425171	0.572266
155.8	-0.198608	0.187897
155.9	-0.154846	0.604309
156	0.109985	1.50195
156.1	-0.266571	0.468353
156.2	-0.52359	0.194916
156.3	-0.31189	-0.106628
156.4	-0.14859	-0.0503845
156.5	-0.15329	0.073822
156.6	-0.128296	1.07773
156.7	-0.268127	0.614471
156.8	-0.53064	0.706635
156.9	-0.533752	0.0003967
157	-0.536102	0.291016
157.1	-0.50174	0.19101
157.2	0.0592041	1.45898
157.3	-0.206421	0.87149
157.4	-0.565796	0.405853
157.5	-0.453278	0.216034
157.6	-0.464233	0.237885
157.7	-0.635315	0.0519714
157.8	-0.192352	0.625397
157.9	-0.0642395	0.584778
158	0.0639038	1.4332
158.1	-0.140778	1.02695
158.2	-0.472046	0.22226
158.3	-0.55719	-0.337891
158.4	-0.260315	0.194916
158.5	-0.18219	0.665253
158.6	-0.387665	0.566803
158.7	-0.279083	0.682434
158.8	-0.15564	0.614471
158.9	-0.31189	0.330078
159	-0.0899963	0.44101
159.1	0.107635	0.860565
159.2	-0.264221	1.04807
159.3	-0.016571	0.598846
159.4	-0.134552	0.351959
159.5	0.111542	0.483215
159.6	-0.0525208	0.523041
159.7	0.0857849	1.57382
159.8	-0.0525208	1.30664
159.9	-0.0923462	1.19806
160	-0.0423584	1.30588
160.1	-0.232208	1.0043
160.2	-0.183746	1.03009
160.3	-0.0017395	1.06525
160.4	0.0982666	0.96759
160.5	-0.0056458	1.79883
160.6	0.0053101	1.84259
160.7	-0.592346	0.485565
160.8	-0.399384	0.87851
160.9	-0.168915	1.36993
161	-0.481415	1.40039
161.1	-0.685333	1.2254
161.2	-0.504059	1.19101
161.3	-0.500153	0.701965
161.4	-0.445465	0.497284
161.5	-0.407196	0.462128
161.6	-0.508759	0.629303
161.7	-0.481415	0.46524
161.8	-0.640015	-0.0621033
161.9	-0.40564	-0.0089722
162	-0.372833	0.158203
162.1	-0.232971	0.599609
162.2	-0.413452	0.873047
162.3	-0.613434	0.648834
162.4	-0.574371	0.62149
162.5	-0.636108	0.289459
162.6	-0.702515	0.25351
162.7	-0.52594	0.593353
162.8	-0.394684	1.04962
162.9	-0.441559	0.56369
163	-0.526733	0.0621033
163.1	-0.685333	0.205078
163.2	-0.630646	0.166016
163.3	-0.557983	0.550385
163.4	-0.56189	0.737885
163.5	-0.577515	0.716034
163.6	-0.772827	0.583984
163.7	-0.811096	0.287109
163.8	-0.47049	0.230072
163.9	-0.569702	0.291809
164	-0.611877	0.795715
164.1	-0.767365	0.073822
164.2	-0.862671	-0.129303
164.3	-0.589996	-0.0550842
164.4	-0.440002	0.124603
164.5	-0.568909	-0.194122
164.6	-0.459534	0.901184
164.7	-0.490784	0.651947
164.8	-0.835327	0.169159
164.9	-0.625946	-0.0558472
165	-0.572052	0.15976
165.1	-0.68689	0.0566406
165.2	-0.395477	0.786346
165.3	-0.691559	0.196503
165.4	-0.591583	0.0715027
165.5	-0.597046	-0.198029
165.6	-0.43219	-0.129303
165.7	-0.673615	0.109772
165.8	-0.350159	0.737122
165.9	-0.417358	0.687103
166	-0.827515	0.500397
166.1	-0.669708	0.0839844
166.2	-0.597046	-0.0558472
166.3	-0.722809	0.155853
166.4	-0.365784	0.65744
166.5	-0.718903	0.158997
166.6	-0.703278	0.321503
166.7	-0.577515	0.0660095
166.8	-0.390778	0.058197
166.9	-0.639221	0.205872
167	-0.543915	0.65976
167.1	-0.319702	0.654297
167.2	-0.601715	0.68869
167.3	-0.579865	0.0996094
167.4	-0.746246	-0.0488281
167.5	-0.640015	0.144135
167.6	-0.329865	0.513672
167.7	-0.62674	-0.0339661
167.8	-0.80484	-0.0035095
167.9	-0.596252	-0.367584
168	-0.575958	0.0136719
168.1	-0.43219	-0.12616
168.2	-0.179077	0.587891
168.3	-0.675934	0.519135
168.4	-0.536896	0.463684
168.5	-0.676727	-0.0206909
168.6	-0.80954	-0.0449219
168.7	-0.532196	0.118378
168.8	-0.456421	0.694153
168.9	-0.712677	0.368378
169	-0.729065	0.175385
169.1	-0.479858	-0.201172
169.2	-0.475159	-0.356628
169.3	-0.514221	-0.202728
169.4	-0.49234	0.449615
169.5	-0.49939	0.391022
169.6	-0.783752	0.280853
169.7	-0.544708	-0.415222
169.8	-0.30484	-0.158966
169.9	-0.53064	-0.187897
170	-0.304077	0.149628
170.1	-0.375153	0.489471
170.2	-0.609528	-0.322266
170.3	-0.77829	-0.305084
170.4	-0.446259	-0.174591
170.5	-0.344696	-0.114441
170.6	-0.30954	0.419922
170.7	-0.357208	0.776947
170.8	-0.594696	0.464447
170.9	-0.498596	0.607422
171	-0.243134	1.64648
171.1	-0.99704	-0.0074158
171.2	-0.914215	0.0433655
171.3	-0.768921	0.629303
171.4	-0.86734	0.238678
171.5	-0.892365	-0.0949097
171.6	-0.676727	0.258209
171.7	-0.880646	-0.229279
171.8	-0.822052	-0.737885
171.9	-0.477509	-0.523041
172	-0.592346	-0.232422
172.1	-0.774384	-0.676178
172.2	-0.683746	-0.853516
172.3	-0.65799	-0.790222
172.4	-0.524384	-0.827728
172.5	-0.605621	-0.286316
172.6	-0.429077	0.190247
172.7	-0.671265	0.203522
172.8	-0.83609	-0.21756
172.9	-0.878296	-0.667572
173	-0.932983	-0.599609
173.1	-0.525177	-0.149597
173.2	-0.55719	0.355865
173.3	-0.68219	-0.365234
173.4	-0.833771	-0.644928
173.5	-0.597046	-0.976959
173.6	-0.500153	-0.732422
173.7	-0.437653	-0.0472717
173.8	-0.640015	0.288666
173.9	-0.736877	-0.0870972
174	-0.783752	-0.112091
174.1	-0.950165	-0.682404
174.2	-0.842346	-0.505066
174.3	-0.711884	-0.422272
174.4	-0.423615	0.123047
174.5	-0.518921	-0.587891
174.6	-0.725159	-0.851959
174.7	-0.614227	-0.576935
174.8	-0.748596	-0.756622
174.9	-0.614227	-0.737885
175	-0.482971	0.329315
175.1	-0.671265	0.187897
175.2	-0.873596	-0.0167847
175.3	-0.798615	-0.68399
175.4	-0.822815	-0.533966
175.5	-0.710327	-0.53476
175.6	-0.68454	0.278534
175.7	-0.71579	-0.394135
175.8	-0.967346	-0.53006
175.9	-0.847809	-0.648834
176	-0.618134	-0.713654
176.1	-0.489227	-0.387878
176.2	-0.513458	0.473846
176.3	-0.823608	0.12851
176.4	-0.858765	-0.0855408
176.5	-0.852509	-0.655853
176.6	-0.795471	-0.850372
176.7	-0.825958	-0.615234
176.8	-0.384552	0.168365
176.9	-0.822815	-0.476166
177	-0.890015	-0.712097
177.1	-0.646271	-0.805084
177.2	-0.540009	-0.922272
177.3	-0.573608	-0.605072
177.4	-0.639221	0.216034
177.5	-0.605621	-0.173035
177.6	-0.679077	0.151184
177.7	-0.800934	-0.533966
177.8	-1.08377	-0.656647
177.9	-0.815002	-0.559753
178	-0.482971	-0.011322
178.1	-0.347809	0.710541
178.2	-0.90094	-0.0417786
178.3	-0.831421	-0.505859
178.4	-0.600159	-0.21524
178.5	-0.609528	-0.591797
178.6	-0.756409	-0.481628
178.7	-0.441559	0.419159
178.8	-0.615021	-0.100372
178.9	-0.839233	-0.435547
179	-0.672028	-0.901154
179.1	-0.543915	-0.453522
179.2	-0.701721	-0.291779
179.3	-0.408752	0.123047
179.4	-0.577515	0.0285339
179.5	-0.787659	-0.0253906
179.6	-0.676727	0.0613403
179.7	-0.834534	-0.391022
179.8	-0.815796	-0.654297
179.9	-0.288452	0.90274
180	-0.789215	0.0675964
180.1	-1.02985	-0.397247
180.2	-0.61734	-0.168365
180.3	-0.810333	-0.178497
180.4	-0.895477	-0.273041
180.5	-0.58844	0.630096
180.6	-0.78299	0.687103
180.7	-0.956421	0.655853
180.8	-1.07672	-0.0371094
180.9	-1.08688	0.368378
181	-1.78455	-0.0761719
181.1	-1.27359	0.260559
181.2	-1.08923	0.180084
181.3	-1.21423	0.18869
181.4	-1.29471	-0.0441284
181.5	-1.29547	0.132416
181.6	-1.19547	-0.119904
181.7	-0.950165	1.07462
181.8	-1.59314	0.964447
181.9	-1.39548	1.41992
182	-1.52048	0.937103
182.1	-1.7861	0.968353
182.2	-2.26968	0.385559
182.3	-2.55484	0.53244
182.4	-2.99469	0.853516
182.5	-3.33218	0.648834
182.6	-3.63922	-0.719147
182.7	-3.25641	-0.468353
182.8	-1.13922	1.42618
182.9	1.20297	5.88712
183	3.49515	13.3535
183.1	4.98422	16.5332
183.2	6.37717	17.0207
183.3	7.97482	14.4355
183.4	8.9631	10.2395
183.5	9.6225	7.33713
183.6	10.3475	6.09494
183.7	10.8389	4.8418
183.8	11.5709	4.46915
183.9	11.9209	4.35352
184	12.2717	5.0379
184.1	12.8397	4.95197
184.2	13.0116	5.81134
184.3	13.3225	5.88791
184.4	13.5022	5.87695
184.5	13.7225	5.79727
184.6	13.9436	5.8121
184.7	14.16	5.79727
184.8	14.228	6.33087
184.9	14.3584	6.11523
185	14.4381	6.25195
185.1	14.5975	5.76056
185.2	14.5936	5.81525
185.3	14.8772	6.21289
185.4	15.2608	7.09259
185.5	15.1803	7.02148
185.6	14.9655	6.40744
185.7	15.1053	6.26993
185.8	15.2209	6.26913
185.9	15.3615	6.12695
186	15.3959	7.00977
186.1	15.2506	6.52228
186.2	15.2373	6.34415
186.3	15.2928	6.40976
186.4	15.3834	6.30429
186.5	15.4639	6.57227
186.6	15.7186	7.04181
186.7	15.7444	6.9715
186.8	15.5381	6.83713
186.9	15.5459	6.3082
187	15.7319	6.43008
187.1	15.8069	6.57227
187.2	15.8842	6.88632
187.3	15.8037	6.8168
187.4	15.7162	6.58008
187.5	15.7897	6.659
187.6	15.728	6.58633
187.7	15.8202	6.68399
187.8	15.9623	7.35275
187.9	15.9155	7.3504
188	15.7655	7.39572
188.1	15.7022	6.88321
188.2	15.8233	6.86057
188.3	16.0186	6.72617
188.4	16.049	7.259
188.5	15.9725	6.96289
188.6	15.8123	7.0051
188.7	15.8569	6.66525
188.8	15.9397	6.63477
188.9	15.9584	6.57071
189	16.4405	7.53946
189.1	15.7553	7.41837
189.2	15.6772	7.10431
189.3	16.017	6.74023
189.4	16.0756	6.54883
189.5	15.8069	6.78244
189.6	16.0655	7.06525
189.7	15.8522	6.98557
189.8	15.9678	6.86368
189.9	15.9897	6.67697
190	15.9272	6.85275
190.1	16.1061	6.72775
190.2	16.1577	8.18088
190.3	16.1233	7.76056
190.4	15.7303	7.2543
190.5	15.8436	6.92538
190.6	15.6873	6.43399
190.7	15.6889	6.61447
190.8	16.0709	6.88791
190.9	16.2701	7.41367
191	16.1537	7.16525
191.1	15.9928	7.13556
191.2	15.9311	6.94336
191.3	15.7725	6.86133
191.4	16.0639	6.86914
191.5	16.1154	7.62619
191.6	16.2209	7.61679
191.7	15.9865	6.89804
191.8	15.967	6.77853
191.9	16.1537	6.91757
192	16.1967	6.5715
192.1	16.0139	7.24258
192.2	16.1584	7.54807
192.3	16.0397	7.23712
192.4	16.2131	7.23322
192.5	16.0717	7.01447
192.6	15.9452	7.1629
192.7	16.0686	7.009
192.8	15.8303	7.07932
192.9	16.1303	6.66681
193	16.1545	6.67853
193.1	16.0084	6.5582
193.2	16.0217	6.73712
193.3	16.2842	6.79807
193.4	16.0858	7.44336
193.5	15.8959	6.95978
193.6	15.9803	6.88165
193.7	16.0077	7.17697
193.8	15.8967	6.93634
193.9	16.003	6.88632
194	16.3694	7.55743
194.1	16.1998	7.14493
194.2	15.8522	6.99414
194.3	15.9452	6.66525
194.4	16.2194	6.89258
194.5	16.1522	6.96289
194.6	16.2108	7.58478
194.7	15.8139	7.16055
194.8	15.8037	7.28009
194.9	16.2115	6.86679
195	15.96	6.91367
195.1	15.9045	6.70117
195.2	16.1053	7.37851
195.3	15.9881	7.06055
195.4	16.1498	6.92773
195.5	16.0358	6.73557
195.6	16.1131	6.68008
195.7	16.0865	6.79648
195.8	16.4725	7.32071
195.9	16.185	7.40509
196	16.0412	7.24414
196.1	15.7725	6.99023
196.2	15.9537	6.72775
196.3	16.0592	6.7457
196.4	16.3741	7.41992
196.5	16.1631	7.22226
196.6	15.9842	7.0957
196.7	16.0991	6.74728
196.8	16.1373	6.8465
196.9	16.2123	7.03946
197	16.299	7.6246
197.1	16.3163	7.71835
197.2	15.9428	7.3793
197.3	16.0553	6.99258
197.4	15.8326	6.95898
197.5	16.0944	6.99338
197.6	16.1405	7.3082
197.7	16.1616	7.14182
197.8	15.9209	7.10431
197.9	16.1233	6.73633
198	15.8983	6.73947
198.1	15.9983	6.9332
198.2	16.1537	7.47617
198.3	16.1592	7.48398
198.4	15.9873	7.2168
198.5	15.9061	6.93088
198.6	15.978	7.07852
198.7	16.0256	6.94806
198.8	16.1186	6.9707
198.9	16.5217	7.40509
199	16.1373	7.5715
199.1	15.7381	7.34415
199.2	16.0264	7.40665
199.3	16.2014	7.25586
199.4	15.8912	6.83713
199.5	16.2811	7.43634
199.6	16.2858	7.27463
199.7	15.842	7.08478
199.8	15.728	6.60117
[truncated: 10,002 more rows]

## Sheet: Figure 6b
Figure 6b
Time (s)	wt	ac
0.1	0.392426	-0.109589
0.2	0.595551	0.374786
0.3	0.226807	0.101349
0.4	0.232269	0.202911
0.5	0.390076	-0.390839
0.6	0.3815	-0.508026
0.7	0.589294	0.159943
0.8	0.666656	0.40213
0.9	0.12915	-0.140839
1	0.0838318	-0.218964
1.1	0.460388	-0.409576
1.2	0.360382	-0.437714
1.3	0.247894	-0.282257
1.4	0.505707	0.403687
1.5	0.310394	0.17868
1.6	0.165863	-0.213501
1.7	0.330719	-0.460358
1.8	0.293976	-0.640839
1.9	0.385406	-0.344757
2	0.596344	0.228699
2.1	0.772125	1.05057
2.2	0.144775	-0.402557
2.3	-0.0099182	-0.531464
2.4	0.452576	-0.531464
2.5	0.328369	-0.713501
2.6	0.436188	0.263855
2.7	0.368988	-0.182251
2.8	0.329926	0.364624
2.9	0.348663	-0.28772
3	0.177582	-0.819733
3.1	0.31665	-0.543182
3.2	0.473663	-0.450226
3.3	0.532257	-0.272858
3.4	0.555695	0.579468
3.5	0.732269	0.956818
3.6	0.126801	0.0857239
3.7	-0.231018	-0.607239
3.8	-0.131805	-0.457245
3.9	0.286163	-0.31192
4	0.343994	-0.368958
4.1	0.358826	-0.146301
4.2	0.465088	-0.0759888
4.3	0.41507	-0.800995
4.4	0.424469	-0.640839
4.5	0.0322571	-1.05179
4.6	0.142426	-0.986145
4.7	0.387726	-0.236145
4.8	0.658051	-0.222076
4.9	0.326019	-0.50882
5	0.342438	-0.90567
5.1	0.211182	-0.915833
5.2	0.242432	-1.05334
5.3	0.449463	-0.505676
5.4	0.530701	-0.121307
5.5	0.174469	-0.28302
5.6	0.211945	0.116974
5.7	0.173676	-0.527557
5.8	-0.0552368	-0.639282
5.9	0.391632	-0.589264
6	0.692413	-0.104889
6.1	0.367432	-0.288483
6.2	0.367432	-0.805695
6.3	0.2854	-0.920532
6.4	0.284607	-0.900208
6.5	0.364288	-1.19943
6.6	0.463531	0.198212
6.7	0.32132	0.111511
6.8	0.291656	0.013855
6.9	0.164307	-0.288483
7	0.547119	1.31308
7.1	0.170563	0.0591736
7.2	0.0682068	0.49118
7.3	0.347107	0.826355
7.4	0.286957	0.579468
7.5	0.235382	0.834167
7.6	0.0455627	0.345093
7.7	0.269775	1.10605
7.8	0.482269	0.629486
7.9	-0.116943	1.44666
8	-0.786469	0.421661
8.1	-0.24585	0.36618
8.2	-0.0403748	0.406036
8.3	-0.0653992	-0.017395
8.4	-0.0013123	-0.0494385
8.5	0.3479	0.75058
8.6	0.122101	0.792755
8.7	0.0018005	-0.554108
8.8	0.0354004	-0.0806885
8.9	0.049469	-0.159576
9	0.261169	0.0091553
9.1	0.161957	0.513855
9.2	0.260406	0.704468
9.3	0.0814819	0.574799
9.4	-0.246643	-0.193176
9.5	0.0643005	0.12088
9.6	-0.0278931	-0.136139
9.7	0.376801	0.895874
9.8	0.156494	0.95993
9.9	-0.784149	-0.0939636
10	1.28461	-0.201782
10.1	2.30569	-0.297882
10.2	1.11588	-0.184601
10.3	-0.0388184	-0.0158386
10.4	-0.640381	0.643524
10.5	-1.04272	0.0349426
10.6	-1.03024	0.0083923
10.7	-0.952881	0.353699
10.8	-0.568512	3.73727
10.9	-0.966949	1.72089
11	-0.278656	1.27869
11.1	-0.250549	-0.784576
11.2	-0.234131	-1.66348
11.3	-0.0161743	-2.18301
11.4	0.158051	-1.62286
11.5	0.0682068	-1.64786
11.6	0.35025	-0.922089
11.7	0.561951	-1.12131
11.8	1.19867	0.641968
11.9	0.749451	0.385712
12	-0.123993	-0.495514
12.1	-0.152893	-0.434601
12.2	0.101013	-0.144745
12.3	0.354919	0.648224
12.4	0.458832	1.57166
12.5	0.0471191	1.24509
12.6	-0.196625	0.252899
12.7	0.13382	-0.649445
12.8	0.53775	-0.384583
12.9	0.252594	0.0146179
13	0.496338	-0.0517883
13.1	0.0885315	-0.293976
13.2	0.183044	-0.644745
13.3	0.53775	-0.675201
13.4	0.243988	-0.201782
13.5	0.2854	0.884949
13.6	0.315857	0.501343
13.7	-0.0419617	-0.10022
13.8	0.0971069	-0.632233
13.9	0.16507	-0.47522
14	0.505707	-0.0088196
14.1	0.586945	0.755249
14.2	0.0619507	0.234161
14.3	0.204132	1.04745
14.4	0.176788	0.979462
14.5	-0.281006	-0.09552
14.6	-0.335693	-0.69632
14.7	0.459625	0.338074
14.8	0.423676	0.24588
14.9	-0.103668	-0.404114
15	0.0111694	-0.434601
15.1	-0.167725	-0.107239
15.2	-0.453674	0.146667
15.3	-0.191956	0.348236
15.4	-0.0357056	-0.0580139
15.5	-0.120087	0.0560303
15.6	0.169769	-0.0705261
15.7	-0.0310059	-0.480682
15.8	-0.0122681	-0.692413
15.9	0.684601	-0.128326
16	0.620544	-0.348663
16.1	0.329926	-0.668976
16.2	0.853363	-0.399445
16.3	0.730713	-0.728333
16.4	0.661957	0.167755
16.5	0.628357	0.934174
16.6	0.211945	1.12009
16.7	-0.298981	1.01385
16.8	-0.382568	0.467743
16.9	-0.377899	0.406036
17	-0.0403748	0.292755
17.1	0.183044	0.387299
17.2	0.545563	0.960724
17.3	0.0892944	0.127899
17.4	-0.434906	-1.05646
17.5	-0.138031	-1.48459
17.6	0.197906	-0.59317
17.7	0.175232	-0.865051
17.8	0.176788	0.0130615
17.9	-0.0161743	0.42868
18	-0.0669556	0.477905
18.1	0.122894	-0.481476
18.2	0.470551	-0.608032
18.3	1.26822	1.09119
18.4	0.826813	0.919312
18.5	-0.184906	0.174774
18.6	-0.217743	-0.243958
18.7	0.0486755	-0.516632
18.8	0.0314941	-0.461945
18.9	0.169769	-0.0158386
19	0.230713	1.36697
19.1	0.065094	1.89978
19.2	-0.189606	1.02087
19.3	-0.545074	-0.721313
19.4	-0.138031	-0.493958
19.5	0.0127258	-0.386932
19.6	0.161957	0.586517
19.7	0.293976	0.0466614
19.8	0.411957	0.0513611
19.9	0.743988	-0.447876
20	0.548676	-0.433807
20.1	0.582275	-0.574432
20.2	1.21274	0.708374
20.3	1.01117	0.963074
20.4	-0.258362	0.320099
20.5	-0.166168	0.232605
20.6	-0.261475	0.136505
20.7	-0.0302429	0.429474
20.8	-0.126312	-0.0197449
20.9	0.393982	1.10214
21	0.632263	1.74588
21.1	-0.0552368	0.217743
21.2	-0.0520935	-0.645538
21.3	-0.167725	-0.965057
21.4	-0.0919495	-0.241608
21.5	0.158051	0.0021362
21.6	0.440094	0.364624
21.7	0.257263	0.424774
21.8	1.00491	0.502899
21.9	0.454132	-0.16507
22	0.0080566	-0.44397
22.1	0.25415	0.422455
22.2	0.156494	0.359161
22.3	-0.129456	0.0896301
22.4	0.0799255	0.333374
22.5	-0.143524	0.264618
22.6	0.056488	1.43182
22.7	-0.188812	0.345886
22.8	0.134613	0.902924
22.9	-0.236481	-0.147858
23	-0.136475	-0.604889
23.1	0.130707	-0.204132
23.2	0.228363	0.0271301
23.3	0.0517883	0.259949
23.4	0.297119	0.441193
23.5	0.231476	0.341187
23.6	0.0057068	0.335724
23.7	-0.111481	-0.308807
23.8	0.0908508	0.0943298
23.9	0.376801	0.499786
24	0.293976	0.788849
24.1	0.0666504	0.451355
24.2	0.128357	0.137299
24.3	0.242432	0.205261
24.4	0.335388	-0.230682
24.5	0.200226	-0.0080261
24.6	0.490875	0.955261
24.7	0.393982	0.538849
24.8	0.236969	0.607605
24.9	0.148682	0.37558
25	0.1604	0.17868
25.1	0.0119629	0.356049
25.2	0.292419	0.823212
25.3	0.0267944	0.74823
25.4	0.103363	0.559937
25.5	0.174469	0.174774
25.6	0.0939941	0.083374
25.7	0.263519	0.195892
25.8	0.304138	0.727142
25.9	0.194	0.941986
26	0.0572815	0.471649
26.1	0.130707	0.495087
26.2	-0.109924	-0.25412
26.3	0.0869446	0.0755615
26.4	0.151794	0.488861
26.5	0.0346069	0.136505
26.6	0.0674133	0.288055
26.7	0.0158691	-0.104126
26.8	-0.0474243	0.005249
26.9	0.182281	0.0388489
27	0.371338	0.639618
27.1	0.121338	0.603699
27.2	0.0166321	0.155243
27.3	0.0104065	0.342743
27.4	0.056488	0.162292
27.5	0.237732	0.215424
27.6	0.301025	0.733368
27.7	0.261963	0.80603
27.8	0.153351	0.578705
27.9	0.144775	0.574799
28	0.456482	0.424011
28.1	0.178375	0.255249
28.2	0.220551	0.175568
28.3	0.354156	0.971649
28.4	0.304138	0.50058
28.5	-0.156006	0.191986
28.6	0.033844	0.0529175
28.7	0.104156	0.262299
28.8	0.151031	-0.0088196
28.9	0.404144	1.04041
29	0.0416565	0.820099
29.1	-0.0669556	0.692749
29.2	0.0580444	0.36618
29.3	0.0400696	0.121674
29.4	0.0127258	0.0482178
29.5	0.359619	1.02869
29.6	-0.0974121	0.454468
29.7	-0.266174	0.304474
29.8	0.173676	-0.248657
29.9	0.127594	-0.184601
30	0.0283508	-0.0556946
30.1	0.2565	0.791199
30.2	0.201019	0.826355
30.3	-0.194305	0.598236
30.4	0.0627441	0.37558
30.5	-0.0396118	0.389618
30.6	-0.135712	-0.0080261
30.7	0.185394	0.61853
30.8	0.118988	0.646667
30.9	0.135406	0.419312
31	0.0385132	0.0700989
31.1	0.208038	0.013855
31.2	0.179932	0.137299
31.3	0.172119	0.233368
31.4	0.0556946	0.724792
31.5	-0.0325623	0.699005
31.6	-0.145081	0.507599
31.7	-0.0247498	0.407593
31.8	0.194	0.217743
31.9	0.163513	0.502136
32	0.19165	1.03183
32.1	-0.156799	0.527924
32.2	-0.100555	0.213074
32.3	0.165863	0.14978
32.4	0.247894	-0.317413
32.5	0.140076	0.786499
32.6	0.208038	0.798218
32.7	-0.0958557	0.463837
32.8	-0.109924	0.578705
32.9	-0.163055	-0.0674133
33	-0.237274	0.377136
33.1	-0.0489807	0.30838
33.2	0.1315	0.534943
33.3	-0.0247498	0.100555
33.4	0.0346069	-0.22052
33.5	-0.0864868	-0.371307
33.6	0.0924377	-0.44632
33.7	0.25882	-0.0603638
33.8	0.260406	0.377136
33.9	0.0643005	0.0974426
34	-0.0239868	0.286499
34.1	-0.106781	-0.151001
34.2	-0.160706	-0.0049133
34.3	0.129913	0.0302429
34.4	0.240082	0.446655
34.5	-0.0466309	0.0646362
34.6	-0.0481873	-0.0924072
34.7	-0.013031	-0.398651
34.8	-0.109131	-0.114288
34.9	0.243195	0.235718
35	0.288513	0.655243
35.1	-0.0036621	0.549011
35.2	-0.099762	0.382599
35.3	0.0947571	-0.214264
35.4	0.218994	-0.139282
35.5	-0.0083618	-0.252563
35.6	0.143219	0.797455
35.7	0.240082	0.330261
35.8	-0.219299	-0.524445
35.9	-0.240387	-0.886139
36	0.134613	-0.707245
36.1	0.168976	-0.0838013
36.2	0.156494	-0.0658264
36.3	-0.166168	-0.356476
36.4	-0.11618	-0.25647
36.5	-0.148987	-0.519745
36.6	-0.0935059	-1.11429
36.7	-0.0880432	-1.01974
36.8	0.386963	0.0036926
36.9	0.526794	0.658386
37	-0.156006	-0.475983
37.1	-0.287262	-0.761932
37.2	-0.186493	-0.693176
37.3	-0.0544434	-0.313507
37.4	0.276794	0.559174
37.5	-0.124756	0.0740051
37.6	-0.284149	0.367767
37.7	0.127594	0.389618
37.8	0.12915	0.484955
37.9	-0.24118	-0.19162
38	0.0385132	0.103699
38.1	-0.27243	-0.483795
38.2	-0.0849304	-0.141632
38.3	-0.442719	-0.491608
38.4	-0.134918	-0.048645
38.5	0.0299377	0.220093
38.6	0.544769	0.762299
38.7	0.148682	-0.161926
38.8	0.10025	-0.13382
38.9	0.143982	-0.329895
39	0.117432	-0.396301
39.1	0.0892944	-0.604126
39.2	0.436188	0.253693
39.3	0.355713	0.0482178
39.4	0.2854	-0.0119324
39.5	0.375244	-0.237701
39.6	0.276031	-0.276001
39.7	0.280701	-0.211945
39.8	0.507263	0.629486
39.9	0.573669	1.02243
40	0.165863	0.770874
40.1	0.123688	0.149017
40.2	0.0291443	-0.0775452
40.3	0.156494	0.496674
40.4	0.136169	1.09119
40.5	0.0729065	1.56931
40.6	-0.456024	0.190399
40.7	-0.266937	0.643524
40.8	-0.175537	0.257599
40.9	-0.381805	0.106812
41	-0.0903931	0.460724
41.1	-0.127106	0.738861
41.2	-0.270844	0.0771179
41.3	-0.427094	-0.139282
41.4	-0.227112	-0.884583
41.5	-0.336487	-0.248657
41.6	-0.298187	-0.628326
41.7	-0.137268	-0.165833
41.8	-0.187256	0.182587
41.9	-0.254456	-0.28537
42	-0.189606	-0.072876
42.1	-0.533356	-0.643188
42.2	-0.575531	-0.516632
42.3	-0.110687	-0.336945
42.4	-0.17868	0.067749
42.5	-0.384918	-0.309601
42.6	-0.365387	-0.628326
42.7	-0.242737	-0.844757
42.8	-0.20993	-0.496307
42.9	0.0705566	-0.367401
43	-0.225555	0.0091553
43.1	-0.216156	-0.276001
43.2	-0.375549	-0.318176
43.3	-0.388031	-0.359589
43.4	-0.319305	-0.304901
43.5	-0.410706	-0.0869446
43.6	-0.170074	0.463074
43.7	-0.321625	-0.120514
43.8	-0.406006	-0.411926
43.9	-0.408356	-0.658813
44	-0.037262	-0.618195
44.1	-0.170868	-0.455688
44.2	-0.123199	0.256042
44.3	-0.377899	-0.176788
44.4	-0.425537	-0.133026
44.5	-0.371643	-0.479126
44.6	-0.39743	-0.768951
44.7	-0.328674	-0.406464
44.8	-0.101318	0.374786
44.9	-0.446625	-0.525208
45	-0.496643	-0.465057
45.1	-0.394287	-0.681458
45.2	-0.376312	-0.858795
45.3	-0.234924	-0.10257
45.4	-0.194305	0.259949
45.5	-0.555237	-0.184601
45.6	-0.377106	-0.112701
45.7	-0.415375	-0.78772
45.8	-0.352875	-0.649445
45.9	-0.302094	-0.768951
46	-0.298187	0.052124
46.1	-0.306	-0.44632
46.2	-0.520844	-0.62677
46.3	-0.277893	-0.711945
46.4	-0.291962	-0.543182
46.5	-0.256805	-0.299438
46.6	-0.168518	0.395874
46.7	-0.452881	0.0794678
46.8	-0.594299	-0.0025635
46.9	-0.333344	-0.44397
47	-0.364594	-0.307251
47.1	-0.355225	-0.403351
47.2	-0.189606	0.0372925
47.3	-0.207581	-0.0720825
47.4	-0.269287	-0.41507
47.5	-0.458344	-0.74942
47.6	-0.232574	-0.747101
47.7	-0.179443	-0.373657
47.8	-0.128662	-0.0377197
47.9	-0.458344	0.0865173
48	-0.290375	0.0544739
48.1	-0.386475	-0.235382
48.2	-0.588837	-0.683014
48.3	-0.429443	-0.541626
48.4	-0.290375	0.18338
48.5	-0.316956	-0.104889
48.6	-0.447418	-0.643951
48.7	-0.182587	-0.584595
48.8	-0.021637	-0.904907
48.9	-0.185699	-0.792389
49	0.087738	-0.0564575
49.1	-0.150543	-0.0658264
49.2	-0.451324	-0.592407
49.3	-0.237274	-0.926788
49.4	-0.465393	-0.933807
49.5	-0.245087	-0.798645
49.6	-0.245087	-0.429901
49.7	-0.39743	-0.394745
49.8	-0.344299	-0.527557
49.9	-0.435699	-0.875214
50	-0.140381	-1.00803
50.1	-0.142731	-0.68927
50.2	-0.222412	-0.262726
50.3	-0.355225	0.138855
50.4	-0.263031	-0.341614
50.5	-0.320068	-0.517395
50.6	-0.195068	-0.770538
50.7	-0.186493	-0.515839
50.8	-0.052887	0.176361
50.9	0.0049133	0.991974
51	-1.1185	-0.558014
51.1	-0.913818	-0.710358
51.2	0.606476	0.622437
51.3	-0.838043	-0.335358
51.4	-1.86459	-0.507233
51.5	-0.963837	0.287292
51.6	-0.942719	0.52713
51.7	-1.39352	0.0490112
51.8	-1.23257	-0.240845
51.9	-1.15289	0.207611
52	-1.22165	-0.181458
52.1	-1.10837	-0.418182
52.2	-1.00992	0.005249
52.3	-1.62946	-0.775208
52.4	-1.28806	-0.565063
52.5	-0.956787	-0.716614
52.6	-1.18024	-0.984589
52.7	-1.07321	-0.657257
52.8	-0.895081	-0.329895
52.9	-1.17007	-0.716614
53	-1.35446	-0.949432
53.1	-1.05759	-1.08304
53.2	-1.15054	-0.931458
53.3	-0.99585	-0.487701
53.4	-1.19272	-0.180695
53.5	-1.17163	-0.361145
53.6	-0.960693	-0.239288
53.7	-1.29507	-0.965057
53.8	-1.3779	-0.93927
53.9	-1.23178	-0.638489
54	-0.983368	0.0427551
54.1	-1.14038	-0.569733
54.2	-1.28024	-1.20569
54.3	-1.03415	-1.08536
54.4	-0.936493	-1.14786
54.5	-1.01617	-1.10568
54.6	-0.952881	-0.142395
54.7	-1.01617	-0.170532
54.8	-1.06226	0.568542
54.9	-1.52475	-0.745514
55	-1.29507	-1.32208
55.1	-1.18805	-1.00568
55.2	-0.831787	-0.017395
55.3	-0.988037	-0.469757
55.4	-1.32712	-0.753326
55.5	-0.984924	-0.993195
55.6	-1.16461	-1.17911
55.7	-0.977875	-0.85022
55.8	-0.840393	0.0075989
55.9	-0.927887	0.0888367
56	-1.37711	0.176361
56.1	-1.4982	-0.690826
56.2	-1.45288	-0.747864
56.3	-1.34274	-0.481476
56.4	-1.19507	0.541962
56.5	-1.15445	0.61853
56.6	-1.52475	0.362274
56.7	-1.68805	0.863068
56.8	-1.77789	-0.121307
56.9	-1.53336	-0.461151
57	-1.59116	-0.554108
57.1	-1.71774	0.392761
57.2	-1.61069	-0.522858
57.3	-1.83493	-0.894745
57.4	-1.7529	-1.18225
57.5	-1.6904	-1.51663
57.6	-2.00912	-1.95413
57.7	-1.47476	-1.02756
57.8	-0.648193	-0.889282
57.9	0.072113	1.57635
58	1.10181	4.44275
58.1	1.7229	6.01776
58.2	2.52679	5.57635
58.3	3.27994	4.25604
58.4	3.76743	2.39587
58.5	3.91196	1.60916
58.6	4.41977	0.918549
58.7	4.67679	0.687286
58.8	5.00336	1.04745
58.9	5.37445	1.67245
59	5.73773	2.19821
59.1	5.92133	1.849
59.2	6.06274	2.13651
59.3	6.52213	1.83182
59.4	6.15259	1.87088
59.5	6.72446	2.45917
59.6	6.78461	2.66696
59.7	6.79788	2.56149
59.8	6.47055	2.04587
59.9	6.88617	1.96774
60	7.16586	2.53183
60.1	7.26978	2.62244
60.2	7.35492	2.89902
60.3	7.42679	2.93729
60.4	7.44791	2.80368
60.5	7.42523	2.55682
60.6	7.31195	2.40213
60.7	7.66507	3.12399
60.8	7.77054	2.67166
60.9	7.65414	2.73495
61	7.6221	2.35837
61.1	7.66351	2.2912
61.2	7.95804	2.30212
61.3	8.25961	3.25681
61.4	8.08853	3.13962
61.5	7.83618	3.19745
61.6	7.97757	3.0451
61.7	7.97916	2.96463
61.8	7.89478	2.48651
61.9	8.1893	3.37009
62	8.29712	3.53729
62.1	7.93228	3.02322
62.2	7.97211	2.73962
62.3	7.98383	2.6998
62.4	7.90414	2.86542
62.5	8.41821	3.33728
62.6	8.17288	3.59433
62.7	7.88696	3.35526
62.8	8.10336	3.17636
62.9	8.11429	3.00525
63	8.05569	2.92868
63.1	8.06039	2.67087
63.2	8.23306	3.35526
63.3	8.22134	3.09042
63.4	8.03149	2.82245
63.5	8.10025	2.60605
63.6	8.24869	3.11697
63.7	8.3721	3.33026
63.8	8.17056	3.6037
63.9	8.04633	3.03885
64	8.04633	3.31384
64.1	8.10962	2.82556
64.2	8.16196	2.72324
64.3	8.32758	2.93494
64.4	8.34476	3.63416
64.5	7.85416	2.82245
64.6	8.05103	2.91541
64.7	8.16586	2.82712
64.8	8.31274	2.74509
64.9	8.27603	2.97324
65	8.48618	3.58572
65.1	8.25024	3.36618
65.2	8.14713	3.21307
65.3	8.22055	2.91541
65.4	8.16275	3.00058
65.5	8.33929	2.83182
65.6	8.38306	3.67245
65.7	8.11038	3.09509
65.8	8.02289	2.71463
65.9	8.21899	2.97324
66	8.30179	2.94666
66.1	8.26196	2.97635
66.2	8.51117	3.84509
66.3	8.14944	3.45602
66.4	8.19321	3.35995
66.5	8.04321	2.96307
66.6	8.13773	2.73337
66.7	8.1846	2.79355
66.8	8.4346	3.52167
66.9	8.30179	3.05527
67	8.06586	2.84274
67.1	8.32211	3.02167
67.2	8.19165	2.73416
67.3	8.25101	2.85995
67.4	8.51822	3.89667
67.5	8.24319	3.44354
67.6	8.0932	3.20526
67.7	7.98618	2.6076
67.8	8.15335	2.45212
67.9	8.42133	3.30057
68	8.48227	3.79355
68.1	7.97211	3.08026
68.2	7.80884	2.70837
68.3	8.09634	2.18573
68.4	8.2565	2.33493
68.5	8.27835	2.64041
68.6	8.51431	3.61542
68.7	8.33383	3.2529
68.8	8.21664	2.87479
68.9	8.20728	2.38571
69	8.09399	2.68808
69.1	8.37601	2.96228
69.2	8.45337	3.23181
69.3	8.36273	3.2287
69.4	8.09085	2.88416
69.5	7.92603	2.82791
69.6	8.17758	2.70291
69.7	8.25882	2.72714
69.8	8.44321	3.10605
69.9	8.40961	3.78729
70	8.12524	3.22714
70.1	8.02994	2.64352
70.2	8.23853	2.38885
70.3	8.48773	2.80136
70.4	8.25415	2.71463
70.5	8.56665	3.74823
70.6	8.29398	3.33182
70.7	8.23853	3.21384
70.8	8.04712	3.27402
70.9	8.07837	2.65369
71	7.91586	3.00449
71.1	8.23383	3.03806
71.2	8.42758	3.0787
71.3	8.15103	2.9498
71.4	8.2854	2.38495
71.5	8.18695	2.38339
71.6	8.21194	2.53183
71.7	8.28461	3.21152
71.8	8.34399	3.20291
71.9	8.03384	3.10446
72	8.03775	3.26541
72.1	8.10257	2.88806
72.2	8.09711	2.69199
72.3	8.39087	3.06931
72.4	8.14554	3.20917
72.5	7.91586	2.79977
72.6	8.31039	2.45761
72.7	8.42914	2.40759
72.8	8.45572	2.51306
72.9	8.25491	2.93182
73	8.28616	3.44431
73.1	8.19791	3.15683
73.2	8.09009	2.83807
73.3	8.24869	2.82791
73.4	8.23618	2.51932
73.5	8.48383	3.32321
73.6	8.3096	3.13806
73.7	8.15335	2.74432
73.8	8.02289	2.50995
73.9	8.02679	2.38806
74	8.01587	2.49277
74.1	8.19321	3.26306
74.2	8.2854	3.0076
74.3	8.06586	3.03024
74.4	8.03305	2.77557
74.5	8.21118	2.74432
74.6	7.85181	2.47556
74.7	8.25726	3.08102
74.8	8.48929	3.1373
74.9	8.13852	2.99979
75	8.07291	2.80527
75.1	8.12369	2.31931
75.2	8.24789	2.53885
75.3	8.52289	3.11386
75.4	8.22525	3.0787
75.5	8.01352	3.21774
75.6	8.23306	3.40839
75.7	8.04398	2.83572
75.8	7.98227	2.74744
75.9	8.15414	3.17712
76	8.34399	3.70291
76.1	8.03851	2.74118
76.2	8.15024	2.49744
76.3	8.29477	2.22244
76.4	8.27994	2.46228
76.5	8.45963	2.67401
76.6	8.18619	2.99979
76.7	8.16507	3.3201
76.8	8.07837	2.73495
76.9	7.96118	2.7529
77	8.19241	2.83572
77.1	8.01822	2.75369
77.2	8.23148	3.49353
77.3	8.14868	2.87244
77.4	8.12134	2.40369
77.5	8.28461	2.3537
77.6	8.08072	2.36386
77.7	8.38773	2.88339
77.8	8.49869	3.11542
77.9	8.24478	3.099
78	7.99008	3.11151
78.1	7.98538	2.71933
78.2	8.0354	2.84824
78.3	8.19321	2.63571
78.4	8.41742	3.63806
78.5	8.08774	2.7912
78.6	7.89868	2.63806
78.7	8.04477	2.32166
78.8	8.01431	2.39822
78.9	8.04788	2.57635
79	8.34399	3.64511
79.1	8.04007	3.18729
79.2	8.05338	3.22946
79.3	8.00259	2.78104
79.4	8.03696	2.93417
79.5	7.82367	2.48026
79.6	8.26587	2.849
79.7	8.17056	3.0412
79.8	7.92993	2.47714
79.9	8.42212	2.27167
80	8.04398	2.39978
80.1	8.03149	2.49744
80.2	8.1893	3.12088
80.3	8.18539	3.06931
80.4	8.12915	3.00839
80.5	7.98306	2.4115
80.6	8.01587	2.52011
80.7	8.30493	2.48495
80.8	8.33304	2.56854
80.9	8.24869	2.87167
81	8.0354	2.65994
81.1	8.15024	2.56619
81.2	8.24869	2.43027
81.3	8.1604	2.69666
81.4	8.20728	3.19589
81.5	8.25806	3.75449
81.6	8.04398	3.25214
81.7	8.00259	2.94275
81.8	7.83853	2.66855
81.9	8.10883	2.87479
82	8.20023	2.87634
82.1	8.36197	3.8248
82.2	7.96194	2.81699
82.3	7.90884	2.90683
82.4	7.96899	2.88885
82.5	8.07446	2.30994
82.6	8.09634	2.69275
82.7	8.36743	3.30368
82.8	8.17758	2.95917
82.9	8.05804	2.75134
83	8.15179	2.4787
83.1	8.05493	2.6615
83.2	8.05179	2.53964
83.3	8.36743	3.35605
83.4	8.23697	3.19666
83.5	7.88382	2.92636
83.6	8.28775	3.20291
83.7	7.87289	2.59274
83.8	7.75571	2.51071
83.9	8.26352	2.64902
84	8.2471	2.94745
84.1	7.98618	2.88339
84.2	7.85416	2.23572
84.3	8.32056	2.62323
84.4	8.12369	2.33728
84.5	8.46976	3.01151
84.6	8.31586	3.02322
84.7	8.09009	3.27322
84.8	8.13306	3.15057
84.9	8.17368	2.42557
85	8.06351	2.60681
85.1	8.43069	3.39511
85.2	8.19321	3.06384
85.3	7.9971	2.9201
85.4	8.09555	2.49899
85.5	8.22134	2.37949
85.6	8.2229	2.48886
85.7	8.5596	3.37869
85.8	8.1604	3.11932
85.9	7.88931	2.98651
86	8.12524	2.81619
86.1	7.99554	2.65839
86.2	7.98853	2.46854
86.3	8.15259	3.25916
86.4	8.25259	3.10605
86.5	7.97055	2.97479
86.6	7.82446	2.47714
86.7	8.26663	2.64197
86.8	8.15805	2.60214
86.9	8.13541	2.99118
87	8.27289	3.25058
87.1	8.04007	3.25058
87.2	7.9971	3.31775
87.3	7.82758	2.67947
87.4	7.81586	2.70761
87.5	8.07913	3.06073
87.6	8.07758	3.1326
87.7	8.0932	2.87244
87.8	7.90649	2.54587
87.9	7.82758	2.49042
88	7.94476	2.39276
88.1	7.87054	2.92087
88.2	8.10883	3.43259
88.3	8.02368	3.32635
88.4	7.91977	2.97556
88.5	8.01978	2.85446
88.6	7.87915	2.5748
88.7	7.82602	2.44431
88.8	8.43619	3.23727
88.9	8.17447	2.42868
89	7.89478	2.75681
89.1	8.15884	2.43027
89.2	8.04868	2.37869
89.3	7.98853	2.6373
89.4	8.40024	3.22714
89.5	8.1221	3.34744
89.6	7.85727	3.29431
89.7	7.90726	2.75525
89.8	7.96118	2.74667
89.9	8.00806	2.53259
90	8.42056	3.40994
90.1	8.02603	2.78183
90.2	7.93851	2.93729
90.3	7.88541	2.34979
90.4	8.08463	2.29666
90.5	8.12991	2.77557
90.6	8.2807	3.53964
90.7	7.99008	3.24277
90.8	7.94632	3.11462
90.9	7.75101	2.48962
91	7.94632	2.57245
91.1	7.96664	2.45837
91.2	8.16821	3.349
91.3	7.83383	2.7912
91.4	7.89243	2.47946
91.5	7.85025	2.54666
91.6	8.01898	2.38104
91.7	8.02054	2.69745
91.8	8.29398	3.4787
91.9	8.11819	2.95682
92	7.93069	3.05917
92.1	7.85416	2.5701
92.2	7.96194	2.46854
92.3	7.89633	2.73572
92.4	8.36743	3.38571
92.5	7.8096	2.84589
92.6	8.02603	2.80682
92.7	7.86429	2.51776
92.8	8.08228	2.38885
92.9	7.94946	2.74744
93	8.08228	3.53339
93.1	7.98306	3.30057
93.2	7.82602	3.0162
93.3	7.90961	2.68964
93.4	7.88226	2.73572
93.5	7.87445	2.72089
93.6	8.16821	3.35605
93.7	7.81274	2.66855
93.8	7.91275	2.56699
93.9	7.95963	2.2865
94	7.95728	2.56229
94.1	7.85257	2.90524
94.2	8.19009	3.6904
94.3	7.94946	3.05759
94.4	7.80258	2.8287
94.5	7.77835	2.81699
94.6	7.99478	2.65759
94.7	7.94241	3.17322
94.8	8.0643	3.3248
94.9	7.99008	2.74042
95	7.90961	2.68103
95.1	7.8143	2.3873
95.2	7.80649	2.28494
95.3	8.11819	2.67401
95.4	8.11899	3.25525
95.5	7.91431	2.75995
95.6	7.96274	3.06619
95.7	7.8432	2.67947
95.8	7.84476	2.27634
95.9	8.0065	2.78104
96	8.03461	3.14432
96.1	7.90494	2.7951
96.2	7.96353	2.80057
96.3	7.81195	2.28964
96.4	7.91977	2.48026
96.5	8.0596	2.59665
96.6	8.27679	3.25995
96.7	8.04633	3.08728
96.8	7.84244	3.15915
96.9	7.96585	2.88806
97	7.73538	2.73181
97.1	7.76898	2.51852
97.2	8.13226	3.02322
97.3	8.14008	2.81854
97.4	8.11429	2.72165
97.5	7.93619	2.44431
97.6	7.87134	2.39587
97.7	8.13773	2.50995
97.8	8.01743	3.11151
97.9	7.81665	2.77634
98	7.92056	3.39743
98.1	7.90884	2.74899
98.2	7.92212	2.46307
98.3	7.90103	2.61853
98.4	8.27213	2.96152
98.5	8.12369	2.70917
98.6	7.77603	2.33182
98.7	7.87915	2.39511
98.8	7.77914	2.59509
98.9	7.9393	2.49744
99	8.07993	3.14511
99.1	8.02994	3.19666
99.2	7.77679	3.15759
99.3	7.72992	2.77869
99.4	7.93384	2.67712
99.5	7.96118	2.69589
99.6	8.01431	2.75369
99.7	7.92758	2.66385
99.8	7.70258	2.68729
99.9	7.89243	2.27869
100	8.04007	2.6279
100.1	8.17368	2.66696
100.2	8.13852	3.14902
100.3	8.20493	3.35214
100.4	7.7471	3.20056
100.5	7.75571	2.81619
100.6	7.80493	2.53024
100.7	7.64868	2.62479
100.8	7.93695	2.72479
100.9	8.23697	3.46854
101	7.9682	3.14041
101.1	7.78305	2.66776
101.2	7.80414	2.84198
101.3	7.85257	2.55838
101.4	7.89322	2.3287
101.5	8.14398	3.12949
101.6	7.84244	2.99899
101.7	7.68619	2.65369
101.8	7.74478	2.1904
101.9	8.02368	2.39822
102	7.97366	2.43649
102.1	8.20648	2.75214
102.2	8.18384	3.12244
102.3	7.95023	2.72556
102.4	7.86743	2.76306
102.5	7.77054	2.50134
102.6	7.73697	2.32166
102.7	8.0354	2.91074
102.8	8.03775	3.0412
102.9	7.9104	2.76852
103	7.92679	2.7662
103.1	8.02133	2.43182
103.2	8.03696	2.66074
103.3	8.12759	2.59979
103.4	8.01587	3.13806
103.5	7.87601	3.05917
103.6	7.72992	2.72009
103.7	7.93069	2.80527
103.8	8.01117	2.58417
103.9	7.96194	2.77322
104	8.27054	3.57791
104.1	7.94632	2.60681
104.2	7.97366	2.70761
104.3	7.78149	2.22479
104.4	8.05023	2.68649
104.5	7.97916	2.4201
104.6	8.15961	3.14352
104.7	8.01587	3.13495
104.8	7.75882	2.7326
104.9	7.80414	2.61932
105	7.94086	2.43964
105.1	7.89163	2.30527
105.2	7.9393	2.97165
105.3	8.10492	2.79431
105.4	7.72446	2.5029
105.5	8.00336	2.18027
105.6	8.05649	2.21307
105.7	7.96976	2.38571
105.8	7.98538	3.04977
105.9	7.88617	3.50604
106	7.94867	3.29666
106.1	7.85025	2.58493
106.2	7.77444	2.57401
106.3	7.96429	2.51071
106.4	8.11429	3.33963
106.5	8.05649	2.86151
106.6	7.85336	2.52948
106.7	7.99634	2.61227
106.8	7.79166	2.51071
106.9	7.81039	2.75134
107	7.94791	2.99823
107.1	8.01898	3.54977
107.2	7.7807	3.25214
107.3	7.46118	2.64822
107.4	7.60883	2.3826
107.5	7.93539	2.5123
107.6	7.87991	2.47791
107.7	8.14554	3.44119
107.8	8.05728	2.84509
107.9	7.86588	2.65134
108	7.91742	2.49118
108.1	7.91507	2.20761
108.2	7.94086	2.31149
108.3	8.22836	3.05447
108.4	8.11038	3.06854
108.5	7.94711	2.53339
108.6	7.92838	2.31775
108.7	7.83539	2.41541
108.8	7.96274	2.48727
108.9	8.20963	2.90057
109	8.05023	3.26852
109.1	7.66116	3.14432
109.2	7.81586	3.09198
109.3	7.69009	2.71854
109.4	7.81351	2.64978
109.5	8.20648	3.07712
109.6	7.9057	3.05057
109.7	7.54242	2.50916
109.8	7.85727	2.34274
109.9	8.08228	2.3537
110	7.85025	2.08102
110.1	8.24319	3.349
110.2	7.86118	3.06854
110.3	7.79633	3.06149
110.4	7.86978	2.78415
110.5	7.79242	2.5029
110.6	7.75806	2.54666
110.7	8.25491	3.53964
110.8	8.02133	3.30603
110.9	7.71118	2.82635
111	7.64713	2.41385
111.1	8.00024	2.47946
111.2	7.77444	2.31384
111.3	8.12991	3.44431
111.4	7.95963	3.1373
111.5	7.64163	3.09198
111.6	7.65884	2.85916
111.7	7.68851	2.59824
111.8	7.8768	2.62244
111.9	7.81351	2.90683
112	7.88617	3.08417
112.1	8.00806	3.14276
112.2	7.6221	2.52087
112.3	7.51743	2.32635
112.4	7.88071	2.49353
112.5	8.19867	3.22479
112.6	7.75726	2.92166
112.7	7.86273	2.8537
112.8	7.75882	3.16696
112.9	7.72525	2.75058
113	7.66431	2.37714
113.1	7.90179	3.15213
113.2	7.99945	3.30838
113.3	7.82913	3.11227
113.4	7.55569	2.51852
113.5	7.90414	2.4404
113.6	7.89008	2.19354
113.7	8.16742	2.82947
113.8	8.09634	3.03964
113.9	7.74008	3.13962
114	7.62915	2.83493
114.1	7.52835	2.79901
114.2	7.74243	2.30682
114.3	7.72757	2.76932
114.4	7.95728	3.33493
114.5	7.70258	2.79196
114.6	7.65961	2.30603
114.7	8.01508	2.40604
114.8	7.99869	2.25449
114.9	8.17838	2.93182
115	8.02835	3.34824
115.1	7.39633	3.06073
115.2	7.57367	3.09433
115.3	7.66666	2.45602
115.4	7.65884	2.51462
115.5	8.04086	2.99899
115.6	7.8479	3.05994
115.7	7.40259	2.77478
115.8	7.61273	2.24432
115.9	7.9682	2.28885
116	7.93774	2.18259
116.1	7.92993	2.60291
116.2	7.78616	3.30212
116.3	7.64163	3.01151
116.4	7.76196	2.73886
116.5	7.819	2.53964
116.6	7.79242	2.5029
116.7	8.05414	3.98337
116.8	7.24088	2.80136
116.9	7.85181	2.55136
117	8.50882	2.47479
117.1	8.31741	2.50604
117.2	8.17758	2.55136
117.3	8.3096	2.87244
117.4	9.12289	2.91696
117.5	9.22366	3.51071
117.6	7.98538	0.692749
117.7	7.09946	-2.18692
117.8	6.63071	-5.49786
117.9	5.98618	-7.48224
118	5.68619	-6.07443
118.1	5.04633	-3.82208
118.2	4.77289	-1.10568
118.3	4.57602	0.045105
118.4	4.17838	0.24823
118.5	4.09399	0.980255
118.6	3.64398	1.19119
118.7	3.15179	1.1326
118.8	2.87836	0.602905
118.9	2.69321	0.221649
119	2.59009	0.323212
119.1	2.36197	-0.22287
119.2	2.39398	0.653687
119.3	1.79868	-0.147858
119.4	1.47601	-0.364288
119.5	1.89322	-0.122101
119.6	1.72134	-0.524445
119.7	1.34164	-0.28537
119.8	1.7807	0.621674
119.9	1.27994	0.723999
120	1.01508	0.612274
120.1	0.773682	-0.0861511
120.2	0.252594	0.20993
120.3	0.0869446	0.0716553
120.4	0.2229	0.563843
120.5	-0.0989685	0.0857239
120.6	-0.443512	-0.176788
120.7	-0.619293	-0.588501
120.8	-0.329437	-0.661163
120.9	-0.182587	-0.862701
121	0.167419	-0.233032
121.1	-0.43335	-0.790833
121.2	-1.02634	-0.854889
121.3	-0.699768	-1.25256
121.4	-0.509125	-1.63693
121.5	-0.797424	-1.35568
121.6	-0.857574	-0.959595
121.7	-0.654449	-0.84552
121.8	-1.10522	-1.17288
121.9	-1.33649	-1.60489
122	-1.34274	-1.86896
122.1	-1.12476	-1.37991
122.2	-1.03256	-0.807251
122.3	-1.11227	-1.29398
122.4	-1.29898	-1.12912
122.5	-1.24585	-1.27365
122.6	-1.39429	-2.03848
122.7	-1.33179	-2.00491
122.8	-1.23883	-1.84552
122.9	-1.13882	-1.22598
123	-1.2193	-1.66272
123.1	-1.12164	-1.74005
123.2	-1.12085	-1.91428
123.3	-1.37164	-1.94864
123.4	-1.03726	-1.27286
123.5	-1.22946	-1.07755
123.6	-1.30444	-1.07523
123.7	-1.64899	-1.4924
123.8	-1.6904	-1.59085
123.9	-1.49741	-1.65726
124	-1.34586	-1.71817
124.1	-1.18961	-0.692413
124.2	-1.35287	-1.16037
124.3	-1.73413	-1.59552
124.4	-1.73492	-1.40176
124.5	-1.62946	-2.03226
124.6	-1.59821	-1.8299
124.7	-1.42944	-1.35413
124.8	-1.53336	-1.27365
124.9	-1.58804	-1.52365
125	-1.431	-2.13928
125.1	-1.64819	-2.14005
125.2	-1.73413	-2.13382
125.3	-1.39429	-1.33694
125.4	-1.39429	-1.25101
125.5	-1.81696	-1.78067
125.6	-1.79037	-1.72678
125.7	-1.6232	-2.00412
125.8	-1.49899	-2.02209
125.9	-1.45288	-1.33145
126	-1.54742	-1.40176
126.1	-1.77475	-1.84708
126.2	-1.93179	-2.18692
126.3	-1.82242	-2.55179
126.4	-1.64273	-2.65881
126.5	-0.765381	-1.3674
126.6	-0.784149	-1.29865
126.7	-0.971649	-1.49161
126.8	-0.844299	-1.70804
126.9	-1.73727	-2.56897
127	-0.896637	-2.7424
127.1	1.7518	-1.96896
127.2	1.31586	-0.383026
127.3	-0.744293	-0.772858
127.4	-1.46774	-1.98615
127.5	-1.05679	-1.90411
127.6	-0.598969	-1.08694
127.7	-0.551331	-0.450989
127.8	-0.756805	1.77713
127.9	-0.898987	2.53885
128	-0.704437	1.33102
128.1	-1.00131	-0.47287
128.2	-1.17477	-1.22443
128.3	-1.50757	-1.35178
128.4	-1.3732	-0.66272
128.5	-0.631805	-0.450226
128.6	-0.439606	0.15448
128.7	-0.756805	-0.411163
128.8	-0.850555	-0.428345
128.9	-0.744293	-1.06897
129	-1.10287	-1.34161
129.1	-0.912262	-1.82364
129.2	-0.631805	-0.445526
129.3	-0.722412	-0.392395
129.4	-0.938049	-0.656464
129.5	-0.885712	-1.11896
129.6	-0.640381	-0.575989
129.7	-0.629456	-0.867401
129.8	-0.817719	-0.447876
129.9	-0.538818	0.343536
130	-0.677094	-0.478333
130.1	-1.03882	-0.507233
130.2	-1.06226	-0.85257
130.3	-1.48727	-1.38068
130.4	0.545563	-1.24942
130.5	1.9104	-0.961945
130.6	0.390869	-1.05334
130.7	-0.830231	-1.24161
130.8	-1.64899	-1.31116
130.9	-1.79037	-1.02676
131	-1.91852	-0.0892639
131.1	-1.84351	0.599792
131.2	-1.89038	2.79822
131.3	-2.09116	1.2623
131.4	-1.07321	0.46933
131.5	-0.861481	-1.54709
131.6	-0.998199	-2.74319
131.7	-0.784149	-2.51038
131.8	-0.765381	-2.64163
131.9	-0.896637	-2.28458
132	-0.691956	-2.31973
132.1	-0.360687	-2.01038
132.2	0.430695	0.0372925
132.3	0.0205383	-0.371307
132.4	-0.644287	-0.937714
132.5	-1.04898	-1.13068
132.6	-0.672424	-1.66739
132.7	-0.538818	-1.53146
132.8	-0.563049	-1.04788
132.9	-0.310699	0.345093
133	-0.306	0.107605
133.1	-0.666168	-0.868958
133.2	-0.736481	-1.21426
133.3	-0.728668	-1.39084
133.4	-0.556	-1.39944
133.5	-0.624756	-1.01895
133.6	-0.298187	-0.770538
133.7	-0.423981	-0.922089
133.8	-0.83725	-1.45178
133.9	-0.459137	-1.64865
134	-0.58493	-1.33615
134.1	-0.638031	-1.06271
134.2	-0.555237	-0.299438
134.3	-0.482574	-0.933014
134.4	-0.767731	-0.838501
134.5	-0.474762	-0.468964
134.6	-0.327118	-0.0494385
134.7	-0.824768	-0.800995
134.8	-0.560699	-0.37677
134.9	-0.288818	-1.07678
135	-0.615387	-1.01663
135.1	-1.03726	-1.23068
135.2	-1.19116	-1.10178
135.3	-1.49039	-0.640839
135.4	-1.09976	0.615417
135.5	-1.50522	-0.708038
135.6	-1.86148	-0.351776
135.7	-1.75131	-1.0463
135.8	-1.81226	-1.58224
135.9	-1.49429	-1.26193
136	-1.20993	-1.10098
136.1	-1.48569	-2.11349
136.2	-1.50131	-1.96115
136.3	-1.52399	-2.74084
136.4	-1.5029	-2.4299
136.5	-1.17477	-2.34631
136.6	-1.07944	-1.58536
136.7	-1.42709	-0.918182
136.8	-1.76462	-1.69708
136.9	-1.85056	-2.2135
137	-1.26382	-2.45178
137.1	-0.859924	-2.38773
137.2	-0.846649	-2.09552
137.3	-0.622406	-1.88849
137.4	-0.609131	-2.19788
137.5	-0.227112	-1.44788
137.6	-0.756805	-2.84943
137.7	-0.728668	-2.50568
137.8	-0.18335	-1.09396
137.9	-0.515381	-0.590851
138	-0.828674	-1.3963
138.1	-0.62085	-1.28381
138.2	-0.544281	-0.972076
138.3	-0.652893	-0.836945
138.4	-0.216156	-0.78302
138.5	0.133057	-0.211151
138.6	0.619781	0.918549
138.7	0.0853882	-0.194733
138.8	-0.786469	-0.75882
138.9	-0.746643	-0.554108
139	-0.731781	-1.13928
139.1	-0.593506	-0.239288
139.2	-0.338837	0.106812
139.3	-0.767731	-0.233795
139.4	-0.457581	0.485718
139.5	-0.930237	-0.836945
139.6	-0.934906	-1.59241
139.7	-0.660706	-0.829132
139.8	-0.45993	-0.123657
139.9	-0.888031	-0.108795
140	-0.692719	-0.310364
140.1	-0.107574	-0.562714
140.2	-0.2771	-0.954132
140.3	0.0924377	-1.38382
140.4	0.259613	-0.365845
140.5	0.44165	0.424774
140.6	-0.252899	-0.700989
140.7	-0.906799	-1.15491
140.8	-0.710693	-0.369751
140.9	-0.575531	-0.277557
141	-0.501312	0.516205
141.1	-0.381012	0.282593
141.2	-0.471649	0.128693
141.3	-0.204437	0.539642
141.4	-0.663055	-1.2713
141.5	-0.634918	-1.66898
141.6	-0.236481	-0.706451
141.7	-0.657562	-0.768188
141.8	-0.518524	-0.576782
141.9	-0.0716248	-0.593964
142	-0.206787	-0.611145
142.1	0.591644	0.77478
142.2	0.0275879	-0.0369263
142.3	-0.770844	-0.246307
142.4	-0.413055	-0.445526
142.5	-0.55835	-0.858032
142.6	-0.518524	-0.759583
142.7	-0.331024	-0.354126
142.8	-0.0817871	0.715424
142.9	-0.526337	0.77713
143	-0.872406	-0.933014
143.1	-0.654449	-0.705688
143.2	-0.565399	-1.11115
143.3	-0.603668	-0.753326
143.4	-0.195068	0.392761
143.5	-0.479462	0.0411987
143.6	-0.458344	-0.120514
143.7	-0.377899	-0.763489
143.8	-0.554443	-0.678345
143.9	-0.459137	-0.297089
144	-0.288818	0.365417
144.1	-0.556	-0.0588074
144.2	-0.37085	-0.0384827
144.3	-0.285706	-0.615051
144.4	-0.263824	-0.432251
144.5	-0.276337	-0.505676
144.6	-0.0411682	0.481049
144.7	-0.2146	-0.0861511
144.8	-0.291962	0.199799
144.9	-0.409149	-0.416626
145	-0.652893	-0.448639
145.1	-0.331024	-0.200226
145.2	-0.190399	0.148224
145.3	-0.184906	0.0529175
145.4	-0.402893	0.0779114
145.5	-0.534912	-0.378326
145.6	-0.488037	-0.329895
145.7	-0.345856	-0.587708
145.8	-0.112274	0.452118
145.9	-0.291962	0.447449
146	-0.4646	0.31073
146.1	-0.431793	-0.170532
146.2	-0.505219	-0.567413
146.3	-0.379456	-0.261139
146.4	-0.0864868	0.0044861
146.5	-0.246643	-0.0431824
146.6	-0.196625	-0.165833
146.7	-0.348969	-0.458801
146.8	-0.234131	-0.28067
146.9	-0.188049	-0.0978699
147	-0.256805	-0.13147
147.1	-0.180237	0.596649
147.2	-0.223969	0.338837
147.3	-0.466949	0.112274
147.4	-0.489594	-0.25647
147.5	-0.338837	-0.25647
147.6	-0.248993	-0.0619202
147.7	-0.117737	0.420868
147.8	-0.234131	0.34198
147.9	-0.483368	0.225555
148	-0.356781	0.0013428
148.1	-0.316162	-0.25412
148.2	-0.498199	-0.139282
148.3	-0.141937	0.431824
148.4	-0.134918	0.267761
148.5	-0.107574	0.194305
148.6	-0.116943	-0.397858
148.7	-0.352875	-0.392395
148.8	-0.185699	-0.264282
148.9	-0.134918	0.270111
149	-0.157562	0.437286
149.1	-0.345062	0.27478
149.2	-0.255219	0.644318
149.3	-0.287262	0.0232239
149.4	-0.237274	-0.12442
149.5	-0.0357056	-0.170532
149.6	0.157257	0.656036
149.7	-0.291962	0.210724
149.8	-0.285706	-0.25647
149.9	-0.541168	-0.369751
150	-0.238037	-0.026001
150.1	-0.157562	-0.0080261
150.2	-0.330231	0.908386
150.3	-0.485687	0.479462
150.4	-0.408356	0.470886
150.5	-0.450531	0.224792
150.6	-0.573975	0.0224304
150.7	-0.384125	-0.0119324
150.8	-0.285706	0.78183
150.9	-0.543518	0.27478
151	-0.631805	-0.250214
151.1	-0.413055	-0.420532
151.2	-0.268524	-0.320526
151.3	-0.3396	-0.440063
151.4	-0.311493	0.602142
151.5	-0.456024	0.270874
151.6	-0.506012	-0.0049133
151.7	-0.39975	-0.168976
151.8	-0.384125	-0.306458
151.9	-0.304443	-0.154114
152	-0.140381	0.189636
152.1	-0.3396	0.0826111
152.2	-0.509918	-0.0369263
152.3	-0.473206	-0.419739
152.4	-0.341156	-0.59787
152.5	-0.331787	-0.217407
152.6	-0.300537	0.302124
152.7	-0.423981	0.590424
152.8	-0.420868	0.31308
152.9	-0.578674	-0.104889
153	-0.440399	-0.273651
153.1	-0.419281	-0.313507
153.2	-0.350555	0.227905
153.3	-0.221649	-0.0462952
153.4	-0.2435	-0.21817
153.5	-0.313812	-0.496307
153.6	-0.263824	-0.497864
153.7	-0.213837	-0.700226
153.8	-0.0982056	-0.0564575
153.9	-0.0185242	0.380249
154	0.0307007	-0.259583
154.1	-0.279449	-0.236145
154.2	-0.448212	-0.533813
154.3	-0.361481	-0.592407
154.4	-0.191162	-0.277557
154.5	-0.0763245	0.43573
154.6	-0.255219	0.11618
154.7	-0.384918	0.189636
154.8	-0.382568	-0.0244446
154.9	-0.381805	-0.0978699
155	-0.288818	-0.25177
155.1	-0.0536804	0.773224
155.2	-0.17868	-0.0306702
155.3	-0.486481	-0.328339
155.4	-0.313812	-0.47522
155.5	-0.290375	-0.547089
155.6	-0.302887	-0.694733
155.7	0.0033569	0.146667
155.8	-0.206787	0.387299
155.9	-0.398987	0.0490112
156	-0.359924	-0.0877075
156.1	-0.576324	-0.750214
156.2	-0.411469	-0.666626
156.3	-0.156799	0.11853
156.4	-0.361481	-0.230682
156.5	-0.659149	-0.586945
156.6	-0.358368	-0.933014
156.7	-0.413818	-1.02054
156.8	-0.380219	-0.817413
156.9	-0.191162	-0.0978699
157	-0.175537	-0.221313
157.1	-0.344299	0.0497742
157.2	-0.0732117	-0.0197449
157.3	-0.601318	-0.56427
157.4	-0.679443	-0.568176
157.5	-0.4935	-0.159576
157.6	-0.378662	-0.283813
157.7	-0.570068	-0.679108
157.8	-0.656006	-1.00723
157.9	-0.213837	-0.629913
158	0.0088196	0.0490112
158.1	-0.0044556	0.707611
158.2	-0.448975	0.426361
158.3	-0.5271	-0.283813
158.4	-0.673981	-0.245514
158.5	-0.436493	-0.296295
158.6	-0.478668	-0.136139
158.7	-0.423981	-0.130676
158.8	-0.0013123	0.49823
158.9	-0.30368	-0.153351
159	-0.377106	-0.878326
159.1	-0.0669556	-0.722076
159.2	-0.229462	-0.640839
159.3	0.0393066	-0.540833
159.4	0.0924377	0.113068
159.5	-0.289612	0.15213
159.6	-0.217743	0.192749
159.7	-0.234924	-0.173645
159.8	-0.148193	-0.0822449
159.9	0.109619	-0.0127258
160	0.0892944	0.291199
160.1	-0.0919495	1.10214
160.2	-0.0606995	0.532593
160.3	-0.341949	0.0849304
160.4	-0.170868	0.076355
160.5	0.186951	0.448212
160.6	-0.0200806	0.910736
160.7	-0.409912	1.23495
160.8	-0.817719	0.233368
160.9	-0.491943	0.566193
161	-0.634918	-0.367401
161.1	-0.680237	-0.152557
161.2	-0.52475	-0.0759888
161.3	-0.482574	0.52243
161.4	-0.417725	0.112274
161.5	-0.692719	-0.390045
161.6	-0.724762	-0.47522
161.7	-0.745087	-0.358795
161.8	-0.770081	-0.758026
161.9	-0.580231	-0.25882
162	-0.591949	-0.311157
162.1	-0.981018	-0.50412
162.2	-0.693512	-0.909576
162.3	-0.727875	-1.05334
162.4	-0.822418	-1.1174
162.5	-0.338837	-0.18927
162.6	-0.372406	-0.251007
162.7	-0.603668	-0.265839
162.8	-0.748993	-0.476776
162.9	-0.821625	-0.911163
163	-0.656006	-0.824432
163.1	-0.477875	-0.0924072
163.2	-0.725555	-0.547089
163.3	-0.759125	-0.365051
163.4	-0.7146	-0.483032
163.5	-0.533356	-0.894745
163.6	-0.55368	-0.943176
163.7	-0.289612	0.020874
163.8	-0.570068	-0.257233
163.9	-0.893524	0.0130615
164	-0.879456	-0.560364
164.1	-0.648987	-0.740845
164.2	-0.541962	-0.784576
164.3	-0.446625	-0.328339
164.4	-0.730225	-0.361145
164.5	-0.690399	-0.450226
164.6	-0.668518	-0.96817
164.7	-0.663818	-1.07599
164.8	-0.596649	-0.903351
164.9	-0.507568	-0.110382
165	-0.613037	-0.255676
165.1	-0.672424	-0.236938
165.2	-0.622406	-0.475983
165.3	-0.813049	-0.681458
165.4	-0.753662	-0.876007
165.5	-0.463043	-0.308014
165.6	-0.461487	-0.0759888
165.7	-0.570862	-0.784576
165.8	-0.601318	-0.93692
165.9	-0.479462	-0.938507
166	-0.560699	-0.78772
166.1	-0.627106	-0.63382
166.2	-0.484924	0.0122986
166.3	-0.631805	-0.461151
166.4	-0.676331	-0.348663
166.5	-0.579437	-0.618195
166.6	-0.658356	-0.585358
166.7	-0.988037	-0.759583
166.8	-0.518524	0.0505676
166.9	-0.598206	-0.515839
167	-0.745087	-0.684601
167.1	-0.713837	-0.829895
167.2	-0.625549	-0.704132
167.3	-0.467743	-0.408813
167.4	-0.551331	-0.0158386
167.5	-0.696625	-0.206451
167.6	-0.759125	-0.232239
167.7	-0.821625	-0.731476
167.8	-0.745087	-0.654114
167.9	-0.704437	-0.56427
168	-0.413055	-0.0869446
168.1	-0.581024	-0.572083
168.2	-0.555237	-0.66507
168.3	-0.33493	-0.729126
168.4	-0.6185	-0.908813
168.5	-0.703674	-0.733032
168.6	-0.550537	-0.224426
168.7	-0.448975	-0.0533447
168.8	-0.96225	-0.435364
168.9	-0.686493	-0.868958
169	-0.642731	-0.782257
169.1	-0.550537	-0.857239
169.2	-0.277893	-0.213501
169.3	-0.646637	-0.708038
169.4	-0.624756	-0.827545
169.5	-0.606018	-0.90567
169.6	-0.461487	-0.697876
169.7	-0.343506	-0.775208
169.8	-0.445862	-0.211151
169.9	-0.30368	0.0005798
170	-0.656799	-0.41507
170.1	-0.71225	-0.781464
170.2	-0.645844	-1.03458
170.3	-0.463043	-0.848663
170.4	-0.423187	-0.379913
170.5	-0.528656	-0.62442
170.6	-0.441162	-0.688507
170.7	-0.442719	-0.884583
170.8	-0.612274	-1.07132
170.9	-0.37085	-0.729126
171	-0.326324	0.247437
171.1	-0.3685	0.679474
171.2	-0.781006	-0.221313
171.3	-0.845062	-1.10803
171.4	-0.790375	-1.05411
171.5	-0.74118	-1.26428
171.6	-0.858368	-0.935364
171.7	-0.429443	-0.0775452
171.8	-0.818512	-0.72287
171.9	-0.790375	-0.901001
172	-0.895844	-1.29239
172.1	-1.04663	-1.47913
172.2	-0.625549	-1.40881
172.3	-0.737274	-1.15802
172.4	-0.634125	-0.87677
172.5	-0.877899	-1.34708
172.6	-0.873993	-1.5549
172.7	-0.725555	-1.73303
172.8	-0.784912	-1.82678
172.9	-0.4646	-0.714264
173	-0.570068	-0.69632
173.1	-0.957581	-0.943176
173.2	-0.786469	-1.09631
173.3	-0.970062	-1.72443
173.4	-0.813812	-1.22052
173.5	-0.563049	-0.911926
173.6	-0.556	-1.14395
173.7	-0.884918	-1.07755
173.8	-0.881012	-1.78458
173.9	-0.927887	-1.54788
174	-0.648987	-1.44397
174.1	-0.421631	-0.701782
174.2	-0.719299	-0.799438
174.3	-1.04272	-0.649445
174.4	-0.729462	-0.88147
174.5	-0.858368	-1.10568
174.6	-0.692719	-1.44162
174.7	-0.489594	-0.742401
174.8	-0.482574	-0.501007
174.9	-0.760712	-1.12051
175	-1.06381	-1.55179
175.1	-0.906799	-1.32364
175.2	-0.658356	-1.34552
175.3	-0.430237	-0.544739
175.4	-0.677887	-0.572876
175.5	-0.806	-0.947876
175.6	-0.788818	-0.812714
175.7	-0.967743	-1.01349
175.8	-0.627899	-1.24866
175.9	-0.492737	-0.122101
176	-0.780243	-0.789276
176.1	-1.03806	-1.0596
176.2	-0.805237	-1.63693
176.3	-0.909912	-1.12366
176.4	-0.813812	-1.65176
176.5	-0.697418	-0.822083
176.6	-0.802887	-0.357239
176.7	-0.850555	-0.876007
176.8	-0.691162	-1.11896
176.9	-1.01538	-1.16974
177	-0.806	-1.59866
177.1	-0.840393	-1.15176
177.2	-0.408356	-0.639282
177.3	-0.567719	-1.10178
177.4	-0.998199	-1.68381
177.5	-0.741943	-1.54865
177.6	-0.55368	-1.24551
177.7	-0.682587	-1.33145
177.8	-0.549774	-0.424438
177.9	-0.861481	-0.813507
178	-0.935699	-0.746307
178.1	-0.773193	-1.65491
178.2	-0.740387	-1.53537
178.3	-0.564606	-1.12051
178.4	-0.267731	-0.677551
178.5	-0.477112	-1.04865
178.6	-0.759125	-1.2674
178.7	-0.821625	-1.91037
178.8	-0.546631	-1.51584
178.9	-0.556793	-1.05801
179	-0.500549	-0.425995
179.1	-0.691162	-0.750214
179.2	-0.793518	-0.789276
179.3	-0.949768	-1.26273
179.4	-0.709137	-1.58459
179.5	-0.775543	-1.34631
179.6	-0.513031	-0.59317
179.7	-0.736481	-0.875214
179.8	-0.795868	-0.711945
179.9	-0.841949	-1.57755
180	-0.961487	-1.43851
180.1	-0.628662	-0.85257
180.2	-0.754456	0.0583801
180.3	-0.770081	-0.144745
180.4	-0.975555	-0.455688
180.5	-0.488037	-0.62912
180.6	-1.01462	-0.962708
180.7	-0.912262	-0.851776
180.8	-0.592743	0.0653992
180.9	-1.39194	-1.02286
181	-1.41071	-1.03616
181.1	-1.14429	-1.25882
181.2	-1.29428	-1.13068
181.3	-1.19116	-1.00333
181.4	-1.02634	-0.138489
181.5	-1.36304	-0.0549011
181.6	-1.56226	0.357605
181.7	-1.79428	-0.346313
181.8	-1.2529	-0.219757
181.9	-1.27319	-0.24942
182	-1.69431	0.438843
182.1	-1.93649	-0.0541077
182.2	-2.29037	-0.560364
182.3	-2.78726	-1.15176
182.4	-2.37555	-1.25333
182.5	-2.056	-0.897095
182.6	-0.323975	2.31854
182.7	2.07291	7.22714
182.8	4.10883	14.1193
182.9	6.11899	18.1506
183	7.99634	17.8295
183.1	9.43149	15.9412
183.2	10.4401	11.9951
183.3	11.3627	8.85291
183.4	11.7979	6.66074
183.5	12.4565	5.86072
183.6	12.9768	5.53415
183.7	13.2666	5.71854
183.8	14.0174	5.98495
183.9	14.5862	6.85135
184	14.5784	7.04431
184.1	14.5745	6.70602
184.2	15.0127	6.46307
184.3	15.2588	6.76852
184.4	15.4065	6.62558
184.5	15.7041	7.40057
184.6	15.844	7.85526
184.7	15.6463	7.33652
184.8	15.9049	7.48495
184.9	16.162	7.17636
185	16.1963	7.27167
185.1	16.3831	7.3576
185.2	16.6026	7.8873
185.3	16.4666	7.4201
185.4	16.5971	7.35605
185.5	16.5456	7.18338
185.6	16.7315	7.52087
185.7	16.876	7.86697
185.8	17.101	8.26385
185.9	16.626	8.27792
186	16.6924	7.83417
186.1	16.8526	7.73807
186.2	16.7026	7.58102
186.3	17.1331	7.79431
186.4	17.2416	8.52167
186.5	17.1393	7.84979
186.6	16.8291	7.84665
186.7	16.9698	7.33417
186.8	17.0698	7.55292
186.9	17.2377	8.1037
187	17.2463	8.21384
187.1	16.9768	8.20761
187.2	16.8987	8.25681
187.3	16.9385	7.80212
187.4	17.2253	7.6701
187.5	17.1182	7.90839
187.6	17.2002	8.49899
187.7	17.0627	8.07712
187.8	16.994	7.58261
187.9	17.2057	7.58261
188	17.5065	7.50839
188.1	17.6463	8.88104
188.2	17.3651	8.48572
188.3	17.0456	8.21307
188.4	17.1448	8.34589
188.5	16.8221	7.34824
188.6	17.1917	7.38651
188.7	17.4682	7.85681
188.8	17.4838	8.16541
188.9	17.3026	8.2576
189	17.2362	7.33572
189.1	17.2604	7.36853
189.2	17.3448	7.68808
189.3	17.3369	7.49979
189.4	17.5869	8.52011
189.5	17.1909	8.3154
189.6	17.2213	8.29196
189.7	17.2752	7.89432
189.8	17.0057	7.56229
189.9	17.3651	7.80994
190	17.5916	8.07245
190.1	17.5502	8.19745
190.2	17.1143	7.6701
190.3	17.1674	7.66306
190.4	17.5229	7.79431
190.5	17.5174	7.71072
190.6	17.6252	8.33572
190.7	17.5893	8.53104
190.8	17.2956	8.28494
190.9	17.4018	7.8779
191	17.1346	7.71698
191.1	17.4565	7.96774
191.2	17.5409	8.0654
191.3	17.4916	8.66776
191.4	17.3768	8.30136
191.5	17.5151	8.28415
191.6	17.6331	8.16541
191.7	17.4846	8.03806
191.8	17.3901	7.61697
191.9	17.5651	8.60056
192	17.5432	8.24197
192.1	17.3229	8.18649
192.2	17.1846	7.56619
192.3	17.5213	7.89352
192.4	17.3206	7.69589
192.5	17.6706	8.02011
192.6	17.4057	8.20602
192.7	17.469	8.01306
192.8	17.394	7.97324
192.9	17.6096	7.69666
193	17.3456	7.4787
193.1	17.3862	8.06229
193.2	17.4307	7.60214
193.3	17.2752	7.91931
193.4	17.3768	7.76071
193.5	17.4151	7.63339
193.6	17.3651	7.78806
193.7	17.5893	8.66855
193.8	17.4916	8.1951
193.9	17.2245	8.40134
194	17.2284	8.38885
194.1	17.2971	8.08182
194.2	17.4221	7.71463
194.3	17.4479	7.99432
194.4	17.5198	8.32401
194.5	17.3573	8.29977
194.6	17.1706	7.47165
194.7	17.5534	7.94119
194.8	17.376	7.67166
194.9	17.4838	8.3912
195	17.433	8.4537
195.1	17.333	8.06384
195.2	17.2034	8.05917
195.3	17.2885	7.69901
195.4	17.2002	7.46619
195.5	17.4963	7.974
195.6	17.6065	8.2951
195.7	17.3049	7.92868
195.8	17.2831	7.62009
195.9	17.4963	7.62323
196	17.5213	7.77402
196.1	17.7588	8.07321
196.2	17.6698	8.3537
196.3	17.3495	8.10605
196.4	17.2815	8.07635
196.5	17.4237	7.61777
196.6	17.4338	7.6951
196.7	17.3815	7.96933
196.8	17.4081	8.60135
196.9	17.2331	8.15448
197	17.1541	7.67947
197.1	17.2971	7.41776
197.2	17.2245	7.59824
197.3	17.7206	8.27322
197.4	17.6487	8.3248
197.5	17.5073	8.11462
197.6	17.2635	8.01932
197.7	17.4252	7.67712
197.8	17.4151	7.63651
197.9	17.3893	7.86777
198	17.5916	8.65213
198.1	17.1331	7.91776
198.2	17.426	7.59433
198.3	17.5221	7.64352
198.4	17.5877	7.66776
198.5	17.7901	8.22165
198.6	17.5221	8.4826
198.7	17.076	8.14197
198.8	17.4151	8.33182
198.9	17.2604	7.74277
199	17.4635	7.74277
199.1	17.4268	7.974
199.2	17.2518	8.21854
199.3	17.3831	8.00214
199.4	17.1846	7.5365
199.5	17.2713	7.28494
199.6	17.1885	7.58417
199.7	17.6909	8.18494
199.8	17.4948	8.29822
[truncated: 10,002 more rows]

## Sheet: Figure 6c
Figure 6c
tcr	pep	Time (s)	RU	RU_max	RU_min	number of experiments
W	PA	-2	42.9289	42.9347	42.9231	2
W	PA	-1.9	42.8469	42.8966	42.7972	2
W	PA	-1.8	42.9485	42.9778	42.9191	2
W	PA	-1.7	43.0059	43.038	42.9738	2
W	PA	-1.6	42.8797	43.0591	42.7003	2
W	PA	-1.5	42.8856	42.9089	42.8622	2
W	PA	-1.4	42.9226	43.0019	42.8434	2
W	PA	-1.3	42.9027	43.0058	42.7997	2
W	PA	-1.2	42.9172	42.98	42.8544	2
W	PA	-1.1	42.9219	43.0433	42.8005	2
W	PA	-1	42.2351	42.3247	42.1456	2
W	PA	-0.9	42.9391	43.1638	42.7144	2
W	PA	-0.8	43.4977	43.5685	43.4269	2
W	PA	-0.7	42.8172	42.9066	42.7278	2
W	PA	-0.6	30.6469	35.4128	25.881	2
W	PA	-0.5	37.3199	45.32	29.3199	2
W	PA	-0.4	114.26	130.686	97.8347	2
W	PA	-0.3	141.676	150.274	133.078	2
W	PA	-0.2	114.156	117.236	111.076	2
W	PA	-0.1	76.0586	77.0927	75.0245	2
W	PA	0	49.5844	50.0066	49.1622	2
W	PA	0.1	35.2676	36.1527	34.3825	2
W	PA	0.2	27.8879	28.705	27.0708	2
W	PA	0.3	23.6641	24.3769	22.9513	2
W	PA	0.4	20.6136	21.4323	19.795	2
W	PA	0.5	17.9781	18.6339	17.3224	2
W	PA	0.6	16.2492	16.7417	15.7567	2
W	PA	0.7	14.688	15.1777	14.1982	2
W	PA	0.8	13.0821	13.2308	12.9333	2
W	PA	0.9	11.8629	12.1433	11.5825	2
W	PA	1	10.5093	11.0034	10.0153	2
W	PA	1.1	9.29298	9.68704	8.89893	2
W	PA	1.2	8.47383	8.75266	8.19501	2
W	PA	1.3	7.5551	7.82611	7.28409	2
W	PA	1.4	6.62775	6.94797	6.30753	2
W	PA	1.5	6.23829	6.55032	5.92627	2
W	PA	1.6	5.57812	5.77609	5.38016	2
W	PA	1.7	4.79807	4.98862	4.60751	2
W	PA	1.8	4.4594	4.70502	4.21378	2
W	PA	1.9	3.75705	4.0683	3.4458	2
W	PA	2	3.48088	3.78314	3.17862	2
W	PA	2.1	3.23672	3.56204	2.91141	2
W	PA	2.2	2.90236	3.18002	2.62469	2
W	PA	2.3	2.38438	2.73703	2.03174	2
W	PA	2.4	2.06367	2.31125	1.8161	2
W	PA	2.5	1.88086	2.25266	1.50906	2
W	PA	2.6	1.74142	2.01205	1.47079	2
W	PA	2.7	1.72383	2.0011	1.44656	2
W	PA	2.8	1.28166	1.62534	0.937988	2
W	PA	2.9	0.953139	1.40814	0.498138	2
W	PA	3	0.819155	1.03159	0.60672	2
W	PA	3.1	0.652346	1.11594	0.188751	2
W	PA	3.2	0.628128	0.930786	0.32547	2
W	PA	3.3	0.596893	0.894073	0.299713	2
W	PA	3.4	0.354309	0.685486	0.0231323	2
W	PA	3.5	0.162506	0.428436	-0.103424	2
W	PA	3.6	0.060562	0.368286	-0.247162	2
W	PA	3.7	0.168762	0.528442	-0.190918	2
W	PA	3.8	0.147278	0.444855	-0.150299	2
W	PA	3.9	0.0777435	0.279236	-0.123749	2
W	PA	4	-0.150772	0.276093	-0.577637	2
W	PA	4.1	-0.26561	0.0136108	-0.54483	2
W	PA	4.2	-0.294907	-0.119202	-0.470612	2
W	PA	4.3	-0.301163	-0.0254517	-0.576874	2
W	PA	4.4	-0.453506	-0.269989	-0.637024	2
W	PA	4.5	-0.403122	-0.251251	-0.554993	2
W	PA	4.6	-0.335923	0.128448	-0.800293	2
W	PA	4.7	-0.457794	-0.105133	-0.810455	2
W	PA	4.8	-0.60936	-0.226227	-0.992493	2
W	PA	4.9	-0.676544	-0.435608	-0.91748	2
W	PA	5	-0.512879	-0.256714	-0.769043	2
W	PA	5.1	-0.60585	-0.328583	-0.883118	2
W	PA	5.2	-0.355072	-0.131714	-0.57843	2
W	PA	5.3	-0.709765	-0.29187	-1.12766	2
W	PA	5.4	-0.826155	-0.397339	-1.25497	2
W	PA	5.5	-0.618744	-0.41452	-0.822968	2
W	PA	5.6	-0.755842	-0.504364	-1.00732	2
W	PA	5.7	-0.833191	-0.757477	-0.908905	2
W	PA	5.8	-0.729297	-0.330933	-1.12766	2
W	PA	5.9	-0.776155	-0.409821	-1.14249	2
W	PA	6	-1.04451	-0.612946	-1.47607	2
W	PA	6.1	-0.879288	-0.608276	-1.1503	2
W	PA	6.2	-0.857011	-0.534821	-1.1792	2
W	PA	6.3	-0.708191	-0.292633	-1.12375	2
W	PA	6.4	-0.553116	-0.162964	-0.943268	2
W	PA	6.5	-0.91913	-0.491089	-1.34717	2
W	PA	6.6	-1.05078	-0.571564	-1.53	2
W	PA	6.7	-0.823425	-0.51062	-1.13623	2
W	PA	6.8	-0.975769	-0.779358	-1.17218	2
W	PA	6.9	-0.981231	-0.775452	-1.18701	2
W	PA	7	-0.787489	-0.469208	-1.10577	2
W	PA	7.1	-0.780061	-0.484833	-1.07529	2
W	PA	7.2	-1.18866	-0.859833	-1.51749	2
W	PA	7.3	-1.00156	-0.548126	-1.45499	2
W	PA	7.4	-0.866774	-0.466858	-1.26669	2
W	PA	7.5	-0.92537	-0.72467	-1.12607	2
W	PA	7.6	-0.716781	-0.436401	-0.997162	2
W	PA	7.7	-0.880068	-0.577026	-1.18311	2
W	PA	7.8	-1.01521	-0.709045	-1.32138	2
W	PA	7.9	-0.961317	-0.662964	-1.25967	2
W	PA	8	-1.02733	-0.72937	-1.32529	2
W	PA	8.1	-0.903502	-0.540314	-1.26669	2
W	PA	8.2	-0.632019	-0.339508	-0.92453	2
W	PA	8.3	-0.938262	-0.720764	-1.15576	2
W	PA	8.4	-1.0699	-0.835602	-1.3042	2
W	PA	8.5	-0.916779	-0.611389	-1.22217	2
W	PA	8.6	-0.956237	-0.732483	-1.17999	2
W	PA	8.7	-0.931245	-0.522339	-1.34015	2
W	PA	8.8	-0.763657	-0.374664	-1.15265	2
W	PA	8.9	-0.952333	-0.548126	-1.35654	2
W	PA	9	-1.16797	-0.829376	-1.50656	2
W	PA	9.1	-0.98944	-0.72937	-1.24951	2
W	PA	9.2	-0.965226	-0.621552	-1.3089	2
W	PA	9.3	-0.953904	-0.536407	-1.3714	2
W	PA	9.4	-0.869521	-0.359833	-1.37921	2
W	PA	9.5	-0.885545	-0.688751	-1.08234	2
W	PA	9.6	-1.04373	-0.652008	-1.43546	2
W	PA	9.7	-1.18866	-0.793427	-1.58389	2
W	PA	9.8	-0.940217	-0.701233	-1.1792	2
W	PA	9.9	-0.912092	-0.526245	-1.29794	2
W	PA	10	-0.8246	-0.530151	-1.11905	2
W	E4C	-2	47.102	47.6194	46.3318	3
W	E4C	-1.9	46.8632	47.5385	45.9373	3
W	E4C	-1.8	47.0236	47.6209	45.9966	3
W	E4C	-1.7	47.0112	47.5014	46.2162	3
W	E4C	-1.6	47.0145	47.6186	46.0529	3
W	E4C	-1.5	47.0801	47.51	46.4216	3
W	E4C	-1.4	47.0791	47.5225	46.3248	3
W	E4C	-1.3	46.9421	47.5272	46.1576	3
W	E4C	-1.2	47.1007	47.6037	46.4552	3
W	E4C	-1.1	46.9502	47.5127	46.5209	3
W	E4C	-1	46.469	47.5131	45.5381	3
W	E4C	-0.9	47.2335	48.5217	46.0849	3
W	E4C	-0.8	47.5911	48.1401	46.5748	3
W	E4C	-0.7	46.1239	48.0596	43.753	3
W	E4C	-0.6	43.5651	45.6162	40.1553	3
W	E4C	-0.5	63.6687	118.16	36.2513	3
W	E4C	-0.4	113.313	161.308	73.8349	3
W	E4C	-0.3	139.88	150.378	132.929	3
W	E4C	-0.2	118.097	131.03	94.0069	3
W	E4C	-0.1	82.4955	95.4302	62.5694	3
W	E4C	0	56.3544	65.0919	44.5952	3
W	E4C	0.1	41.9002	46.1349	36.3084	3
W	E4C	0.2	34.5119	36.6505	31.8326	3
W	E4C	0.3	30.6268	31.9521	29.2866	3
W	E4C	0.4	27.8846	28.9474	26.7686	3
W	E4C	0.5	25.6156	26.5748	24.6241	3
W	E4C	0.6	23.7163	24.5771	23.0256	3
W	E4C	0.7	22.0955	22.8701	21.5881	3
W	E4C	0.8	20.5786	21.3263	20.1944	3
W	E4C	0.9	19.2041	20.1248	18.5448	3
W	E4C	1	17.7817	18.4756	17.3323	3
W	E4C	1.1	16.4906	17.0076	16.1006	3
W	E4C	1.2	15.5364	16.1466	14.9901	3
W	E4C	1.3	14.3465	15.0349	13.7666	3
W	E4C	1.4	13.3294	13.7435	12.8745	3
W	E4C	1.5	12.6708	13.313	12.0135	3
W	E4C	1.6	11.7031	12.2787	11.2284	3
W	E4C	1.7	10.7854	11.1334	10.3705	3
W	E4C	1.8	10.2205	10.7373	9.70572	3
W	E4C	1.9	9.50646	9.97711	8.72055	3
W	E4C	2	8.94031	9.52478	8.11038	3
W	E4C	2.1	8.34786	8.68576	7.67523	3
W	E4C	2.2	7.71323	8.03342	7.08618	3
W	E4C	2.3	7.24995	7.58102	6.72211	3
W	E4C	2.4	6.73197	7.07797	6.16898	3
W	E4C	2.5	6.21869	6.56616	5.57132	3
W	E4C	2.6	6.00828	6.51382	5.35101	3
W	E4C	2.7	5.71661	6.3764	4.84866	3
W	E4C	2.8	5.1963	5.72873	4.57837	3
W	E4C	2.9	4.79682	5.1178	4.46353	3
W	E4C	3	4.50489	4.94046	3.73383	3
W	E4C	3.1	4.17416	4.55444	3.43774	3
W	E4C	3.2	4.0377	4.4967	3.46194	3
W	E4C	3.3	3.86948	4.30295	3.18228	3
W	E4C	3.4	3.45985	4.01703	2.92212	3
W	E4C	3.5	3.34265	3.82327	2.9682	3
W	E4C	3.6	3.09318	3.44983	2.6315	3
W	E4C	3.7	2.85307	3.2717	2.31976	3
W	E4C	3.8	2.74969	3.29047	1.99008	3
W	E4C	3.9	2.57911	3.2092	2.0065	3
W	E4C	4	2.3713	2.86469	1.91116	3
W	E4C	4.1	2.22443	2.6467	1.84244	3
W	E4C	4.2	2.15646	2.64828	1.61978	3
W	E4C	4.3	1.78145	2.29749	1.1557	3
W	E4C	4.4	1.82026	2.40921	1.08383	3
W	E4C	4.5	1.64396	2.52795	0.733063	3
W	E4C	4.6	1.50307	2.09592	0.986176	3
W	E4C	4.7	1.41583	1.70062	1.06586	3
W	E4C	4.8	1.31923	1.73578	0.760406	3
W	E4C	4.9	1.21088	1.9631	0.448669	3
W	E4C	5	1.23224	1.76233	0.558044	3
W	E4C	5.1	1.10671	1.63498	0.676788	3
W	E4C	5.2	0.931194	1.44437	0.491638	3
W	E4C	5.3	0.924694	1.41782	0.5354	3
W	E4C	5.4	0.769735	1.34201	0.195557	3
W	E4C	5.5	0.716614	1.30063	0.146332	3
W	E4C	5.6	0.731203	1.30219	0.105713	3
W	E4C	5.7	0.59786	1.2092	0.0619507	3
W	E4C	5.8	0.647858	1.42795	0.110382	3
W	E4C	5.9	0.598126	1.23734	0.115082	3
W	E4C	6	0.424947	0.939667	-0.206787	3
W	E4C	6.1	0.353333	0.800629	-0.252106	3
W	E4C	6.2	0.462443	0.965454	-0.0661621	3
W	E4C	6.3	0.329112	0.94281	-0.163055	3
W	E4C	6.4	0.185109	0.843597	-0.320862	3
W	E4C	6.5	0.151509	0.62326	-0.300537	3
W	E4C	6.6	0.181457	0.698273	-0.207581	3
W	E4C	6.7	0.073639	0.564667	-0.506805	3
W	E4C	6.8	0.166616	0.682648	-0.400543	3
W	E4C	6.9	0.00150557	0.646698	-0.691162	3
W	E4C	7	0.0142719	0.718597	-0.615387	3
W	E4C	7.1	-0.00969433	0.504517	-0.492737	3
W	E4C	7.2	-0.074534	0.392792	-0.448975	3
W	E4C	7.3	0.028595	0.467804	-0.552887	3
W	E4C	7.4	-0.127655	0.34906	-0.663818	3
W	E4C	7.5	0.0213013	0.785004	-0.471649	3
W	E4C	7.6	-0.0333762	0.515472	-0.519287	3
W	E4C	7.7	-0.208384	0.335785	-0.756805	3
W	E4C	7.8	-0.150564	0.499847	-0.550537	3
W	E4C	7.9	0.00853503	0.622498	-0.506805	3
W	E4C	8	-0.248749	0.475616	-0.826324	3
W	E4C	8.1	-0.17688	0.581085	-0.752106	3
W	E4C	8.2	-0.26594	0.399048	-0.701324	3
W	E4C	8.3	-0.17687	0.302185	-0.744293	3
W	E4C	8.4	-0.123749	0.34671	-0.556	3
W	E4C	8.5	-0.0768736	0.0951538	-0.36618	3
W	E4C	8.6	-0.307088	0.234985	-0.858368	3
W	E4C	8.7	-0.41802	0.0795288	-0.870087	3
W	E4C	8.8	-0.368021	0.299042	-0.916168	3
W	E4C	8.9	-0.309174	0.387329	-0.838043	3
W	E4C	9	-0.299276	0.311554	-0.699768	3
W	E4C	9.1	-0.187815	0.249847	-0.748993	3
W	E4C	9.2	-0.251099	0.289673	-0.686493	3
W	E4C	9.3	-0.440421	0.271698	-1.19196	3
W	E4C	9.4	-0.452657	0.335785	-1.08023	3
W	E4C	9.5	-0.432333	-0.0196838	-0.880219	3
W	E4C	9.6	-0.314901	-0.0775146	-0.463837	3
W	E4C	9.7	-0.21229	0.234222	-0.58493	3
W	E4C	9.8	-0.485474	0.0568542	-1.05368	3
W	E4C	9.9	-0.293537	0.554535	-1.05914	3
W	E4C	10	-0.513592	0.037323	-1.02866	3
A	E4C	-2	43.3685	43.3685	43.3685	1
A	E4C	-1.9	43.206	43.206	43.206	1
A	E4C	-1.8	44.3584	44.3584	44.3584	1
A	E4C	-1.7	42.4928	42.4928	42.4928	1
A	E4C	-1.6	42.8935	42.8935	42.8935	1
A	E4C	-1.5	43.4943	43.4943	43.4943	1
A	E4C	-1.4	43.9225	43.9225	43.9225	1
A	E4C	-1.3	43.1513	43.1513	43.1513	1
A	E4C	-1.2	42.7717	42.7717	42.7717	1
A	E4C	-1.1	42.4826	42.4826	42.4826	1
A	E4C	-1	37.5373	37.5373	37.5373	1
A	E4C	-0.9	-82.0033	-82.0033	-82.0033	1
A	E4C	-0.8	-317.386	-317.386	-317.386	1
A	E4C	-0.7	-496.802	-496.802	-496.802	1
A	E4C	-0.6	-602.795	-602.795	-602.795	1
A	E4C	-0.5	-627.383	-627.383	-627.383	1
A	E4C	-0.4	-445.834	-445.834	-445.834	1
A	E4C	-0.3	-208.267	-208.267	-208.267	1
A	E4C	-0.2	-66.1315	-66.1315	-66.1315	1
A	E4C	-0.1	-10.2487	-10.2487	-10.2487	1
A	E4C	0	6.41541	6.41541	6.41541	1
A	E4C	0.1	9.80682	9.80682	9.80682	1
A	E4C	0.2	9.65915	9.65915	9.65915	1
A	E4C	0.3	8.74588	8.74588	8.74588	1
A	E4C	0.4	8.76776	8.76776	8.76776	1
A	E4C	0.5	7.27402	7.27402	7.27402	1
A	E4C	0.6	6.70212	6.70212	6.70212	1
A	E4C	0.7	5.95993	5.95993	5.95993	1
A	E4C	0.8	5.91464	5.91464	5.91464	1
A	E4C	0.9	5.4498	5.4498	5.4498	1
A	E4C	1	5.48026	5.48026	5.48026	1
A	E4C	1.1	5.12949	5.12949	5.12949	1
A	E4C	1.2	4.40683	4.40683	4.40683	1
A	E4C	1.3	3.81619	3.81619	3.81619	1
A	E4C	1.4	3.72089	3.72089	3.72089	1
A	E4C	1.5	3.18649	3.18649	3.18649	1
A	E4C	1.6	3.9451	3.9451	3.9451	1
A	E4C	1.7	3.23807	3.23807	3.23807	1
A	E4C	1.8	2.90915	2.90915	2.90915	1
A	E4C	1.9	2.67712	2.67712	2.67712	1
A	E4C	2	2.64822	2.64822	2.64822	1
A	E4C	2.1	2.67401	2.67401	2.67401	1
A	E4C	2.2	3.54587	3.54587	3.54587	1
A	E4C	2.3	3.06308	3.06308	3.06308	1
A	E4C	2.4	2.99899	2.99899	2.99899	1
A	E4C	2.5	2.6037	2.6037	2.6037	1
A	E4C	2.6	2.3537	2.3537	2.3537	1
A	E4C	2.7	2.31931	2.31931	2.31931	1
A	E4C	2.8	2.82635	2.82635	2.82635	1
A	E4C	2.9	2.41464	2.41464	2.41464	1
A	E4C	3	2.29431	2.29431	2.29431	1
A	E4C	3.1	1.70993	1.70993	1.70993	1
A	E4C	3.2	1.7662	1.7662	1.7662	1
A	E4C	3.3	1.95526	1.95526	1.95526	1
A	E4C	3.4	2.93494	2.93494	2.93494	1
A	E4C	3.5	2.50058	2.50058	2.50058	1
A	E4C	3.6	2.55759	2.55759	2.55759	1
A	E4C	3.7	2.09119	2.09119	2.09119	1
A	E4C	3.8	1.79977	1.79977	1.79977	1
A	E4C	3.9	1.7576	1.7576	1.7576	1
A	E4C	4	2.76306	2.76306	2.76306	1
A	E4C	4.1	1.95135	1.95135	1.95135	1
A	E4C	4.2	2.08728	2.08728	2.08728	1
A	E4C	4.3	1.70056	1.70056	1.70056	1
A	E4C	4.4	1.59274	1.59274	1.59274	1
A	E4C	4.5	1.77713	1.77713	1.77713	1
A	E4C	4.6	2.38025	2.38025	2.38025	1
A	E4C	4.7	2.33963	2.33963	2.33963	1
A	E4C	4.8	2.22165	2.22165	2.22165	1
A	E4C	4.9	1.55603	1.55603	1.55603	1
A	E4C	5	1.76462	1.76462	1.76462	1
A	E4C	5.1	1.58884	1.58884	1.58884	1
A	E4C	5.2	2.06073	2.06073	2.06073	1
A	E4C	5.3	1.85837	1.85837	1.85837	1
A	E4C	5.4	1.64511	1.64511	1.64511	1
A	E4C	5.5	1.5162	1.5162	1.5162	1
A	E4C	5.6	1.51151	1.51151	1.51151	1
A	E4C	5.7	1.82089	1.82089	1.82089	1
A	E4C	5.8	2.23337	2.23337	2.23337	1
A	E4C	5.9	2.40448	2.40448	2.40448	1
A	E4C	6	2.04276	2.04276	2.04276	1
A	E4C	6.1	1.52402	1.52402	1.52402	1
A	E4C	6.2	1.42947	1.42947	1.42947	1
A	E4C	6.3	1.98495	1.98495	1.98495	1
A	E4C	6.4	1.74823	1.74823	1.74823	1
A	E4C	6.5	2.21384	2.21384	2.21384	1
A	E4C	6.6	1.69589	1.69589	1.69589	1
A	E4C	6.7	1.57712	1.57712	1.57712	1
A	E4C	6.8	1.6662	1.6662	1.6662	1
A	E4C	6.9	1.54666	1.54666	1.54666	1
A	E4C	7	1.50449	1.50449	1.50449	1
A	E4C	7.1	2.35135	2.35135	2.35135	1
A	E4C	7.2	2.06149	2.06149	2.06149	1
A	E4C	7.3	1.37558	1.37558	1.37558	1
A	E4C	7.4	1.22635	1.22635	1.22635	1
A	E4C	7.5	1.1998	1.1998	1.1998	1
A	E4C	7.6	1.08417	1.08417	1.08417	1
A	E4C	7.7	1.74667	1.74667	1.74667	1
A	E4C	7.8	1.74042	1.74042	1.74042	1
A	E4C	7.9	1.90292	1.90292	1.90292	1
A	E4C	8	1.82635	1.82635	1.82635	1
A	E4C	8.1	1.21854	1.21854	1.21854	1
A	E4C	8.2	1.25369	1.25369	1.25369	1
A	E4C	8.3	1.71463	1.71463	1.71463	1
A	E4C	8.4	1.86697	1.86697	1.86697	1
A	E4C	8.5	1.72009	1.72009	1.72009	1
A	E4C	8.6	1.1662	1.1662	1.1662	1
A	E4C	8.7	1.08417	1.08417	1.08417	1
A	E4C	8.8	1.07245	1.07245	1.07245	1
A	E4C	8.9	1.6326	1.6326	1.6326	1
A	E4C	9	1.69119	1.69119	1.69119	1
A	E4C	9.1	1.49899	1.49899	1.49899	1
A	E4C	9.2	1.15448	1.15448	1.15448	1
A	E4C	9.3	0.795105	0.795105	0.795105	1
A	E4C	9.4	0.842743	0.842743	0.842743	1
A	E4C	9.5	1.33182	1.33182	1.33182	1
A	E4C	9.6	1.30994	1.30994	1.30994	1
A	E4C	9.7	1.23651	1.23651	1.23651	1
A	E4C	9.8	0.638855	0.638855	0.638855	1
A	E4C	9.9	0.642761	0.642761	0.642761	1
A	E4C	10	0.706024	0.706024	0.706024	1

## Sheet: Figure 6d
Figure 6d
Injection starting and stopping points [Time (s)]					Time (s)	RU for 1 min test injection		Time (s)	RU for 5 min test injection		Time (s)	RU for 20 min test injection
Duration of PA4C/H2-Db test injection (min)	1	5	20		1	0.214844		1	0.204872		1	0.201202
NP265-274/HLA-A*03 negative control start	291	292	289		2	0.101563		2	0.13456		2	0.153076
NP265-274/HLA-A*03 negative control stop	352	353	350		3	0.046875		3	0.0915909		3	0.101517
PA/H2-Db positive control start	490	492	488		4	0.0273438		4	0.0837784		4	0.195267
PA/H2-Db positive control stop	550	552	548		5	0.0664063		5	0.0525284		5	0.205261
PA4C/H2-Db test injection start	689	695	707		6	0.109375		6	0.204872		6	0.172607
PA4C/H2-Db test injection stop	749	995	1907		7	-0.092041		7	0.115028		7	0.209167
					8	-0.0445251		8	0.0686226		8	0.182297
					9	-0.0697021		9	0.0753403		9	0.194168
					10	0.0207825		10	0.163622		10	0.127136
					11	0.0587463		11	0.183935		11	0.161987
					12	0.132965		12	0.144716		12	0.0591736
					13	0.107971		13	0.0923729		13	0.134171
					14	0.151245		14	0.0473728		14	0.165115
					15	0.0876465		15	0.0520592		15	0.0801086
					16	0.0782776		16	0.0400276		16	0.175583
					17	-0.0535889		17	0.100496		17	0.0983887
					18	0.066864		18	0.128622		18	0.0346375
					19	0.0703125		19	0.167528		19	0.0257263
					20	0.0645447		20	0.0331535		20	0.107925
					21	0.0106201		21	0.0276852		21	0.0323029
					22	0.0245361		22	-0.00107		22	0.0993347
					23	-0.016571		23	-0.0201283		23	0.0941772
					24	0.0256348		24	0.0834656		24	-0.0491028
					25	0.0263977		25	0.0484657		25	-0.0206757
					26	0.0022		26	-0.0799713		26	0.0822906
					27	0.00861		27	-0.102783		27	0.0599518
					28	0.0504761		28	-0.106379		28	0.00198
					29	-0.00595		29	-0.10919		29	-0.0049
					30	0.106873		30	-0.0287209		30	-0.0602112
					31	0.0393677		31	0.0394039		31	-0.0478668
					32	0.0625		32	-0.0696583		32	0.04776
					33	-0.0257874		33	-0.0299721		33	0.0135498
					34	-0.079834		34	-0.0184097		34	-0.0209808
					35	-0.03125		35	-0.0720024		35	-0.0181732
					36	0.00937		36	0.0551853		36	-0.019104
					37	0.0795288		37	-0.00872		37	-0.0102081
					38	-0.0409241		38	-0.193253		38	-0.0841064
					39	-0.152802		39	-0.17841		39	-0.0114594
					40	-0.151245		40	-0.143723		40	0.116196
					41	-0.119385		41	-0.141222		41	0.00433
					42	-0.0304565		42	-0.134033		42	-0.047699
					43	0.0187378		43	0.00925		43	-0.000824
					44	-0.0621948		44	-0.0846596		44	-0.0667725
					45	0.00967		45	-0.113565		45	-0.0877075
					46	-0.0720215		46	-0.0613785		46	-0.0737915
					47	-0.073761		47	-0.0768471		47	-0.104736
					48	-0.0681152		48	0.00409		48	-0.0776978
					49	0.0229797		49	0.0156536		49	-0.00568
					50	-0.0270386		50	-0.075285		50	-0.0869293
					51	-0.096405		51	-0.0538788		51	-0.0319214
					52	-0.0639038		52	-0.0846596		52	-0.0572357
					53	-0.161865		53	-0.0493469		53	-0.146149
					54	-0.159058		54	-0.144972		54	-0.00317
					55	0.0443726		55	-0.110441		55	-0.0877075
					56	-0.0515747		56	-0.110441		56	-0.0262909
					57	-0.0551453		57	-0.200752		57	-0.0253601
					58	-0.00281		58	-0.192783		58	-0.125198
					59	-0.107819		59	-0.224346		59	-0.0450439
					60	-0.0298462		60	-0.155754		60	-0.0333252
					61	0.032196		61	0.00378		61	-0.0186462
					62	0.306549		62	0.0408096		62	-0.0462952
					63	0.361725		63	-0.0140343		63	-0.0702057
					64	0.589996		64	0.342684		64	0.0308838
					65	1.02875		65	0.657841		65	-0.144897
					66	0.638123		66	0.86409		66	-0.0970764
					67	0.772644		67	0.485966		67	-0.132385
					68	0.51358		68	0.672529		68	-0.304733
					69	0.0612488		69	0.439091		69	-0.201447
					70	-0.155151		70	-0.0315342		70	-0.220825
					71	-0.039856		71	0.130028		71	-0.0367737
					72	-0.0832825		72	-0.0776272		72	-0.0494232
					73	0.0528259		73	0.138935		73	-0.170517
					74	0.164368		74	0.0654964		74	-0.235992
					75	0.0750122		75	0.0117474		75	-0.12973
					76	0.00436		76	-0.0962219		76	-0.357239
					77	-0.0148315		77	-0.0837212		77	-0.19693
					78	0.287201		78	-0.016222		78	0.0182343
					79	0.342957		79	0.234873		79	-0.0339508
					80	0.699829		80	0.568466		80	-0.258636
					81	0.704376		81	0.610029		81	-0.0397339
					82	0.59079		82	0.670654		82	-0.0988007
					83	0.721863		83	0.723778		83	-0.029892
					84	0.323425		84	0.440809		84	-0.0920715
					85	0.363434		85	0.320028		85	-0.191452
					86	0.640015		86	0.238466		86	-0.0614471
					87	0.509216		87	0.378309		87	0.0232391
					88	0.747498		88	0.242685		88	-0.270203
					89	0.798431		89	0.831591		89	0.900116
					90	0.813904		90	0.80081		90	0.394333
					91	0.893127		91	0.666748		91	-0.654739
					92	0.886871		92	0.805496		92	-0.406769
					93	0.818756		93	0.946747		93	-0.438492
					94	0.0240479		94	0.937372		94	-0.350204
					95	-0.857178		95	0.962372		95	-0.317856
					96	-0.657654		96	-0.0974712		96	-0.304886
					97	-0.293762		97	-0.586689		97	-0.288803
					98	0.0821838		98	-0.0990334		98	-0.522079
					99	0.0362549		99	0.269247		99	-0.425522
					100	-0.140625		100	0.165497		100	-0.486145
					101	-0.222656		101	0.175341		101	-0.370514
					102	-0.0787354		102	0.206434		102	-0.420364
					103	-0.0750122		103	0.389715		103	-0.403961
					104	0.0815735		104	0.410965		104	-0.352859
					105	0.27359		105	0.556278		105	-0.426773
					106	0.293579		106	0.517841		106	-0.332397
					107	0.181885		107	0.581434		107	-0.336456
					108	0.168427		108	0.654404		108	-0.281769
					109	0.259674		109	0.588934		109	-0.208176
					110	0.283752		110	0.520809		110	-0.210052
					111	0.154694		111	0.602371		111	-0.428009
					112	0.172668		112	0.595341		112	-0.383957
					113	0.205475		113	0.614403		113	-0.306458
					114	0.137024		114	0.661747		114	-0.350052
					115	0.103424		115	0.684092		115	-0.38443
					116	0.0829773		116	0.705654		116	-0.354416
					117	0.21048		117	0.729092		117	-0.463165
					118	0.23999		118	0.694872		118	-0.359741
					119	0.205322		119	0.627686		119	-0.337234
					120	0.191559		120	0.632685		120	-0.395828
					121	0.11734		121	0.571434		121	-0.354111
					122	0.140167		122	0.701279		122	-0.346771
					123	0.112488		123	0.559092		123	-0.443802
					124	0.132965		124	0.647684		124	-0.335205
					125	0.00375		125	0.518934		125	-0.359421
					126	0.145142		126	0.51659		126	-0.318176
					127	0.230927		127	0.591434		127	-0.384262
					128	0.246552		128	0.541592		128	-0.323486
					129	0.277344		129	0.612684		129	-0.415207
					130	0.396881		130	0.604403		130	-0.438492
					131	0.231873		131	0.58909		131	-0.412857
					132	0.143433		132	0.651123		132	-0.313019
					133	0.202026		133	0.570341		133	-0.411606
					134	0.174835		134	0.619717		134	-0.445831
					135	0.120941		135	0.656279		135	-0.409103
					136	0.242035		136	0.661121		136	-0.513947
					137	0.139221		137	0.519091		137	-0.393326
					138	0.100769		138	0.596746		138	-0.424728
					139	0.00861		139	0.500809		139	-0.413956
					140	-0.0168762		140	0.488779		140	-0.403336
					141	-0.0309448		141	0.438622		141	-0.437546
					142	0.215302		142	0.547997		142	-0.489731
					143	0.0734253		143	0.576591		143	-0.450668
					144	0.0159302		144	0.650341		144	-0.451614
					145	0.00125		145	0.659872		145	-0.457397
					146	0.07547		146	0.635185		146	-0.468948
					147	0.208893		147	0.704247		147	-0.514572
					148	0.126556		148	0.72831		148	-0.431915
					149	-0.0150146		149	0.584717		149	-0.572083
					150	-0.396393		150	0.0129967		150	-0.545044
					151	-0.411713		151	-0.104347		151	-0.50708
					152	-0.128906		152	-0.0551281		152	-0.478485
					153	-0.066864		153	-0.0652847		153	-0.37973
					154	0.175171		154	0.037529		154	-0.402237
					155	0.645782		155	-0.0243473		155	-0.432388
					156	0.673737		156	0.170498		156	-0.414886
					157	0.406097		157	0.737528		157	-0.603638
					158	0.10141		158	0.670029		158	-0.502075
					159	-0.325012		159	0.361435		159	-0.494263
					160	-0.337189		160	0.0172157		160	-0.592697
					161	0.0503235		161	-0.0505962		161	-0.513016
					162	0.285614		162	0.14159		162	-0.38176
					163	0.285767		163	0.180342		163	-0.527237
					164	0.214386		164	0.206747		164	-0.663177
					165	0.268127		165	0.305342		165	-0.635666
					166	0.278748		166	0.242216		166	-0.622391
					167	0.14328		167	0.38331		167	-0.727386
					168	0.0395203		168	0.230967		168	-0.835205
					169	0.776245		169	-0.19997		169	-0.0620728
					170	0.426086		170	0.021904		170	-0.981461
					171	0.0873413		171	-0.381378		171	-1.58551
					172	-1.41327		172	-0.848564		172	-1.92004
					173	-1.61142		173	-0.988255		173	-2.45943
					174	-2.41702		174	-0.620754		174	-0.666763
					175	-3.33047		175	-1.20185		175	0.217606
					176	-3.8439		176	-2.33638		176	-0.395828
					177	-3.24985		177	-2.7245		177	-1.21707
					178	-2.74655		178	-2.40591		178	-0.956146
					179	-1.77875		179	-1.5745		179	-1.24754
					180	-0.413605		180	-0.794346		180	-0.918335
					181	1.28204		181	-0.931221		181	-1.11864
					182	1.01813		182	-0.01544		182	-2.22646
					183	0.8078		183	0.414871		183	-2.11505
					184	0.565796		184	0.101435		184	-2.30098
					185	0.0759277		185	-0.0460663		185	-2.28848
					186	-1.07907		186	-0.227158		186	-2.19411
					187	-2.49188		187	-0.785751		187	-1.80098
					188	-2.66843		188	-1.0431		188	-1.39473
					189	-3.37329		189	-1.44997		189	-1.91771
					190	-3.60172		190	-1.42107		190	-0.123947
					191	-1.33249		191	-1.46825		191	-0.162079
					192	-0.410614		192	-0.77372		192	-0.203171
					193	0.157959		193	-1.06372		193	-0.73317
					194	0.661102		194	-1.31028		194	-1.45958
					195	0.915466		195	-1.01669		195	-2.07005
					196	0.453583		196	-1.65107		196	-2.25505
					197	-0.433899		197	-0.89669		197	-0.897385
					198	-0.891724		198	-1.1695		198	-1.05708
					199	-2.78751		199	-1.34341		199	-0.868958
					200	-3.07376		200	-1.9006		200	-0.550674
					201	-1.85953		201	-2.11106		201	-0.675201
					202	-1.06781		202	-1.68435		202	-0.620041
					203	-0.866394		203	-0.350441		203	-0.686615
					204	-0.485931		204	0.541435		204	-0.682388
					205	-0.230927		205	0.577684		205	-0.793335
					206	-0.159851		206	0.495966		206	-0.716293
					207	-0.416107		207	0.420029		207	-0.630981
					208	-0.434052		208	0.203623		208	-0.677078
					209	-0.342041		209	0.206121		209	-0.677704
					210	-0.38266		210	0.103622		210	-0.76474
					211	-0.282349		211	0.181278		211	-0.727081
					212	-0.3797		212	0.114872		212	-0.692398
					213	-0.40921		213	0.177372		213	-0.667542
					214	-0.36969		214	0.292372		214	-0.733643
					215	-0.439362		215	0.221903		215	-0.720978
					216	-0.391571		216	0.186747		216	-0.78598
					217	-0.306244		217	0.382059		217	-0.797867
					218	-0.315948		218	0.199717		218	-0.773483
					219	-0.342194		219	0.189091		219	-0.839584
					220	-0.370636		220	0.21456		220	-0.730362
					221	-0.373291		221	0.132372		221	-0.864899
					222	-0.483917		222	0.30331		222	-0.877228
					223	-0.431732		223	0.300653		223	-0.954575
					224	-0.485168		224	0.100185		224	-0.873642
					225	-0.454376		225	0.156279		225	-0.919418
					226	-0.567963		226	0.114872		226	-0.828644
					227	-0.568268		227	0.194559		227	-0.782547
					228	-0.547668		228	0.33909		228	-0.82193
					229	-0.486084		229	0.287685		229	-0.931305
					230	-0.452026		230	0.261435		230	-0.940201
					231	-0.511871		231	0.036747		231	-0.820053
					232	-0.528748		232	0.0587788		232	-0.904114
					233	-0.464233		233	0.0486221		233	-0.883636
					234	-0.487976		234	0.0642471		234	-0.933792
					235	-0.48233		235	0.115185		235	-1.0313
					236	-0.430939		236	0.194403		236	-0.926147
					237	-0.574371		237	0.074091		237	-0.940979
					238	-0.630615		238	0.0872154		238	-0.970978
					239	-0.594696		239	0.00503		239	-0.968018
					240	-0.670013		240	-0.0805969		240	-0.940674
					241	-0.602661		241	-0.0376282		241	-0.97879
					242	-0.552643		242	-0.0359097		242	-0.978333
					243	-0.597809		243	-0.114815		243	-0.917709
					244	-0.494843		244	-0.0818462		244	-0.946304
					245	-0.567963		245	-0.0863781		245	-1.01802
					246	-0.560455		246	0.0186214		246	-0.990677
					247	-0.603607		247	-0.0205975		247	-0.931305
					248	-0.470947		248	0.0656528		248	-1.05426
					249	-0.514832		249	0.0620594		249	-0.970673
					250	-0.588135		250	0.0236225		250	-0.986145
					251	-0.604675		251	0.0444031		251	-0.9702
					252	-0.750793		252	0.000654		252	-0.909897
					253	-0.689209		253	-0.0646591		253	-0.940979
					254	-0.568268		254	0.0222168		254	-1.06442
					255	-0.582977		255	-0.13044		255	-1.03911
					256	-0.693756		256	-0.192627		256	-1.01662
					257	-0.787659		257	-0.190441		257	-0.979736
					258	-0.73938		258	-0.12216		258	-1.10271
					259	-0.840637		259	-0.172314		259	-1.1252
					260	-0.60968		260	-0.118408		260	-1.08488
					261	-0.798584		261	-0.127785		261	-1.00082
					262	-0.65921		262	-0.180126		262	-0.969574
					263	-0.68985		263	-0.0701275		263	-1.14442
					264	-0.380463		264	-0.0470028		264	-0.746918
					265	0.0901489		265	0.367842		265	-0.973648
					266	0.319366		266	0.71409		266	-1.18396
					267	0.0351563		267	0.541122		267	-0.928802
					268	0.0596924		268	0.489246		268	-1.39786
					269	-0.320313		269	0.147684		269	-1.26379
					270	-0.726563		270	-0.242783		270	-1.0649
					271	-0.652039		271	-0.275753		271	-0.969421
					272	-0.655457		272	-0.194504		272	-1.06708
					273	-0.504059		273	-0.0399723		273	-0.996613
					274	-0.587646		274	-0.118877		274	-1.08598
					275	-0.418762		275	-0.164814		275	-1.26614
					276	-0.77063		276	-0.173252		276	-1.18083
					277	-0.825623		277	-0.0809097		277	-0.920364
					278	-0.38797		278	-0.188877		278	-0.967072
					279	-0.202667		279	0.0776844		279	-1.13583
					280	-0.115326		280	0.181435		280	-1.05676
					281	-0.0765686		281	0.323153		281	-1.13223
					282	0.0204773		282	0.390497		282	-1.05896
					283	-0.146881		283	0.434248		283	-1.06911
					284	-0.196564		284	0.248154		284	-1.15083
					285	-0.210144		285	0.205498		285	-1.04895
					286	-0.046875		286	0.145809		286	-0.86911
					287	-0.321564		287	0.169403		287	-0.959885
					288	-0.238434		288	0.193623		288	-1.24411
					289	0.160156		289	0.681278		289	415.708
					290	0.700623		290	0.799091		290	76.819
					291	142.939		291	1.21253		291	-38.9769
					292	675.325		292	9.59893		292	-39.2616
					293	966.467		293	185.022		293	-37.4138
					294	1086.86		294	422.004		294	-36.6563
					295	652.248		295	557.519		295	-36.3946
					296	88.7358		296	434.309		296	-35.7879
					297	-11.2948		297	122.21		297	-36.4619
					298	-19.7506		298	-20.2222		298	-36.6382
					299	-10.6228		299	-18.057		299	-36.564
					300	-2.40891		300	-7.65341		300	-36.6274
					301	0.431091		301	0.394247		301	-36.681
					302	-0.156097		302	5.42925		302	-37.0994
					303	2.01312		303	9.72831		303	-37.3558
					304	2.75406		304	12.7136		304	-37.3494
					305	1.64093		305	14.3397		305	-37.3138
					306	3.75751		306	16.2813		306	-37.3588
					307	7.30719		307	18.9607		307	-37.4808
					308	11.1036		308	22.0111		308	-37.3971
					309	12.8514		309	24.5339		309	-37.4494
					310	12.2037		310	26.0421		310	-37.4178
					311	9.16406		311	27.2361		311	-37.4404
					312	8.30124		312	28.1611		312	-37.556
					313	8.41937		313	29.0525		313	-37.6116
					314	9.17657		314	29.6378		314	-37.7113
					315	9.29907		315	30.0594		315	-37.7144
					316	9.73843		316	30.6416		316	-37.6655
					317	9.10733		317	31.3533		317	-37.7096
					318	5.57077		318	31.4403		318	-37.7477
					319	2.97626		319	31.625		319	-37.7274
					320	3.78391		320	31.6785		320	-37.7127
					321	3.72141		321	31.7997		321	-37.7366
					322	4.13467		322	32.3592		322	-37.7897
					323	3.78595		323	32.225		323	-37.8758
					324	2.90579		324	31.7399		324	-37.7844
					325	0.631561		325	31.8788		325	-37.868
					326	-1.75125		326	31.1394		326	-37.7935
					327	-0.3461		327	30.1116		327	-37.8247
					328	1.60626		328	29.6086		328	-37.9469
					329	1.62079		329	29.0721		329	-37.833
					330	-2.84515		330	28.3792		330	-37.8833
					331	-6.35437		331	27.52		331	-37.9438
					332	-5.86453		332	26.9483		332	-37.8557
					333	-7.09344		333	26.1489		333	-37.7738
					334	-8.44421		334	25.1633		334	-37.9312
					335	-8.72751		335	24.6942		335	-37.9004
					336	-10.0931		336	23.6461		336	-37.9285
					337	-12.2781		337	22.7497		337	-37.8377
					338	-14.1764		338	22.1882		338	-37.9155
					339	-18.0473		339	21.2258		339	-37.9544
					340	-20.1286		340	20.4074		340	-37.896
					341	-1.30688		341	19.7528		341	-38.001
					342	13.4472		342	18.7514		342	-37.9404
					343	13.0033		343	17.631		343	-37.8569
					344	12.4809		344	16.5403		344	-37.9383
					345	12.1789		345	16.1961		345	-37.8721
					346	9.83234		346	16.126		346	-37.9283
					347	9.1803		347	15.743		347	-38.0443
					348	10.5275		348	14.8988		348	-37.95
					349	7.8511		349	13.6775		349	-34.6639
					350	2.99014		350	12.558		350	-120.019
					351	2.50626		351	10.6382		351	15.6607
					352	-423.357		352	8.98909		352	2.90355
					353	-1126.3		353	-137.401		353	-0.840988
					354	-1202.36		354	-508.241		354	-1.66974
					355	-657.125		355	-679.277		355	-1.75943
					356	-112.625		356	-432.93		356	-1.7227
					357	-26.3144		357	-83.0636		357	-1.76254
					358	-12.0517		358	6.64612		358	-1.61974
					359	-6.19766		359	9.11847		359	-1.68051
					360	-3.30157		360	7.79393		360	-1.46912
					361	-2.27173		361	5.87659		361	-1.35646
					362	-1.38391		362	4.81815		362	-1.24536
					363	-1.29391		363	3.41878		363	-1.42162
					364	-1.13171		364	2.84862		364	-1.45802
					365	-1.03171		365	2.50909		365	-1.49989
					366	-0.998901		366	2.23862		366	-1.44458
					367	-1.03329		367	1.91784		367	-1.46974
					368	-0.990936		368	1.42425		368	-1.27208
					369	-0.0940552		369	0.705185		369	-0.513336
					370	-0.3414		370	0.670965		370	-1.99551
					371	-0.593597		371	0.0159664		371	-2.00145
					372	-2.11078		372	-0.0115337		372	-3.33926
					373	-1.85641		373	0.433466		373	-2.14348
					374	-1.86453		374	1.16581		374	-0.460678
					375	-2.12515		375	1.08909		375	-0.596771
					376	-2.50952		376	0.0633087		376	-1.51083
					377	-1.64374		377	-0.240753		377	-1.83192
					378	-0.292358		378	0.307684		378	-1.77348
					379	0.847809		379	1.12878		379	-1.93802
					380	2.19736		380	1.72487		380	-0.743484
					381	1.76782		381	1.63987		381	-2.78926
					382	0.934204		382	0.987061		382	-2.73051
					383	0.551727		383	1.42722		383	-2.83614
					384	0.354065		384	1.08597		384	-2.93114
					385	0.175476		385	1.4155		385	-2.76051
					386	-0.961731		386	2.03425		386	-2.62224
					387	-1.06906		387	1.2819		387	-2.20535
					388	-1.24454		388	-0.169815		388	-2.47801
					389	-1.77484		389	-0.594658		389	-2.06145
					390	-2.16812		390	-0.686378		390	-1.08879
					391	-1.07202		391	-0.513096		391	-1.13974
					392	-1.15735		392	-0.463722		392	-0.749893
					393	-0.631561		393	-0.737003		393	-2.22302
					394	-0.540009		394	-1.24872		394	-2.93912
					395	-1.14828		395	-1.42513		395	-3.05833
					396	-1.92157		396	-0.915596		396	-2.10709
					397	-1.88953		397	0.0662785		397	-1.40848
					398	-2.5239		398	-0.360283		398	-1.33208
					399	-3.35733		399	-0.590595		399	-1.37567
					400	-2.91501		400	-1.14763		400	-1.24692
					401	-1.7825		401	-0.942001		401	-1.41568
					402	-0.596252		402	-0.341534		402	-1.39458
					403	-0.330933		403	0.704716		403	-1.38676
					404	-0.338898		404	1.32018		404	-1.40067
					405	-0.350952		405	1.22675		405	-1.33817
					406	-0.387329		406	1.33003		406	-1.39896
					407	-0.580475		407	1.31815		407	-1.4263
					408	-0.730316		408	1.14456		408	-1.4399
					409	-0.641571		409	1.08159		409	-1.43817
					410	-0.630615		410	1.15847		410	-1.43036
					411	-0.769226		411	1.05081		411	-1.36911
					412	-0.644989		412	1.05487		412	-1.43707
					413	-0.61142		413	1.01581		413	-1.3763
					414	-0.535767		414	0.941591		414	-1.45192
					415	-0.65329		415	0.983934		415	-1.47551
					416	-0.487335		416	1.08222		416	-1.52176
					417	-0.617188		417	0.942371		417	-1.57864
					418	-0.679688		418	1.03628		418	-1.51334
					419	-0.707031		419	1.0744		419	-1.51662
					420	-0.769379		420	1.07597		420	-1.5713
					421	-0.672485		421	1.00659		421	-1.52161
					422	-0.534363		422	1.11675		422	-1.57552
					423	-0.592957		423	1.058		423	-1.51099
					424	-0.604218		424	0.893621		424	-1.5341
					425	-0.627045		425	0.920809		425	-1.53192
					426	-0.612671		426	0.962059		426	-1.56145
					427	-0.685791		427	0.990341		427	-1.55676
					428	-0.528595		428	1.04347		428	-1.60208
					429	-0.693909		429	0.90159		429	-1.52942
					430	-0.807495		430	0.892841		430	-1.57755
					431	-0.838898		431	0.94659		431	-1.62505
					432	-0.768585		432	0.89831		432	-1.58817
					433	-0.73642		433	0.905809		433	-1.56317
					434	-0.483917		434	0.971123		434	-1.85239
					435	-0.660767		435	0.932684		435	-1.60957
					436	-0.679993		436	0.858465		436	-1.65599
					437	-0.59845		437	0.895653		437	-1.59395
					438	-0.732666		438	0.837997		438	-1.51942
					439	-0.727509		439	0.796434		439	-1.65692
					440	-0.686096		440	0.81706		440	-1.62474
					441	-0.719543		441	0.742216		441	-1.58879
					442	-0.83313		442	0.72159		442	-1.64224
					443	-0.825928		443	0.722998		443	-1.6338
					444	-0.759674		444	0.653465		444	-1.6888
					445	-0.792816		445	0.639559		445	-1.65567
					446	-0.802826		446	0.690966		446	-1.84207
					447	-0.640015		447	0.748934		447	-1.7402
					448	-0.76297		448	0.621435		448	-1.71223
					449	-0.865479		449	0.704247		449	-1.66629
					450	-0.89032		450	0.606434		450	-1.69911
					451	-0.833588		451	0.65206		451	-1.7352
					452	-0.742188		452	0.715498		452	-1.7852
					453	-0.668762		453	0.769403		453	-1.68724
					454	-0.905151		454	0.703623		454	-1.69568
					455	-0.905457		455	0.630184		455	-1.69646
					456	-0.915619		456	0.574091		456	-1.75145
					457	-0.926575		457	0.570028		457	-1.71832
					458	-0.794525		458	0.635653		458	-1.7674
					459	-0.812347		459	0.650028		459	-1.71754
					460	-0.906097		460	0.600029		460	-1.7677
					461	-0.907196		461	0.517529		461	-1.73505
					462	-0.816711		462	0.536434		462	-1.87567
					463	-0.711243		463	0.569246		463	-1.74536
					464	-0.417969		464	0.470341		464	-1.56802
					465	0.293121		465	0.900967		465	-1.88599
					466	0.162811		466	1.46487		466	-1.93973
					467	0.218903		467	1.24722		467	-1.85396
					468	-0.268585		468	1.25784		468	-2.05786
					469	-0.874054		469	0.99456		469	-1.94708
					470	-1.01767		470	0.541903		470	-1.59286
					471	-0.918427		471	0.454403		471	-1.73239
					472	-0.753906		472	0.61409		472	-2.00536
					473	-0.679688		473	0.427372		473	-1.87567
					474	-0.556396		474	0.28706		474	-1.80864
					475	-0.787964		475	0.203623		475	-1.97661
					476	-0.780945		476	0.345654		476	-1.64896
					477	-0.536407		477	0.284716		477	-1.65662
					478	-0.463593		478	0.383778		478	-1.7977
					479	-0.429535		479	0.578154		479	-1.69911
					480	-0.276245		480	0.716591		480	-1.71957
					481	-0.125946		481	0.944246		481	-1.73209
					482	-0.157043		482	0.997841		482	-1.56207
					483	-0.300934		483	0.935654		483	-1.86598
					484	-0.390167		484	0.95784		484	-1.82567
					485	-0.308594		485	0.777685		485	-1.6463
					486	-0.309052		486	0.800184		486	-1.58458
					487	-0.3125		487	0.750965		487	-1.95583
					488	0.115784		488	0.75456		488	243.874
					489	0.140015		489	1.28503		489	606.056
					490	42.8612		490	1.47097		490	247.77
					491	469.905		491	1.7755		491	244.852
					492	711.97		492	44.7271		492	247.323
					493	820.202		493	339.593		493	250.37
					494	641.63		494	555.857		494	251.583
					495	325.94		495	662.901		495	252.31
					496	234.508		496	499.218		496	252.421
					497	237.156		497	201.516		497	252.941
					498	244.055		498	101.974		498	253.436
					499	248.611		499	109.036		499	253.59
					500	252.179		500	119.408		500	253.914
					501	254.657		501	126.499		501	254.136
					502	256.79		502	131.893		502	254.068
					503	258.685		503	136.726		503	254.211
					504	259.713		504	139.045		504	254.213
					505	260.614		505	141.308		505	254.231
					506	261.486		506	142.825		506	254.304
					507	261.948		507	143.985		507	254.39
					508	262.5		508	145.311		508	254.382
					509	262.819		509	146.17		509	254.352
					510	262.997		510	146.504		510	254.481
					511	263.242		511	147.058		511	254.518
					512	263.287		512	147.204		512	254.473
					513	263.44		513	147.54		513	254.623
					514	263.554		514	147.659		514	254.657
					515	263.671		515	148.001		515	254.646
					516	263.682		516	148.146		516	254.7
					517	263.751		517	148.178		517	254.695
					518	263.784		518	148.233		518	254.745
					519	263.744		519	148.274		519	254.885
					520	263.838		520	148.422		520	254.774
					521	263.957		521	148.508		521	254.769
					522	263.863		522	148.457		522	254.857
					523	263.935		523	148.474		523	254.927
					524	263.983		524	148.495		524	254.985
					525	264.065		525	148.548		525	254.992
					526	264.013		526	148.672		526	255.025
					527	264.079		527	148.685		527	254.908
					528	264.062		528	148.711		528	255.029
					529	263.943		529	148.651		529	255.08
					530	263.994		530	148.634		530	255.094
					531	264.139		531	148.735		531	255.106
					532	264.093		532	148.659		532	255.235
					533	264.239		533	148.66		533	255.161
					534	264.217		534	148.747		534	255.226
					535	264.192		535	148.655		535	255.269
					536	264.195		536	148.728		536	255.275
					537	264.171		537	148.745		537	255.38
					538	264.174		538	148.651		538	255.397
					539	264.19		539	148.817		539	255.429
					540	264.331		540	148.948		540	255.333
					541	264.258		541	148.798		541	255.371
					542	264.351		542	148.8		542	255.425
					543	264.337		543	148.833		543	255.379
					544	264.281		544	148.811		544	255.371
					545	264.301		545	148.754		545	255.313
					546	264.453		546	148.94		546	255.376
					547	264.444		547	149.012		547	255.402
					548	264.447		548	148.805		548	257.017
					549	263.573		549	148.572		549	136.989
					550	263.19		550	147.92		550	124.869
					551	122.161		551	147.665		551	67.8646
					552	-277.484		552	145.275		552	25.0245
					553	-436.012		553	-17.5884		553	11.5781
					554	-229.449		554	-345.665		554	5.60823
					555	19.5576		555	-471.123		555	2.43137
					556	42.2941		556	-249.812		556	1.1662
					557	34.5502		557	7.88862		557	0.458389
					558	28.3676		558	45.1302		558	-0.0547333
					559	22.3923		559	34.9688		559	-0.340668
					560	18.1122		560	26.6072		560	-0.493179
					561	15.6067		561	20.2808		561	-0.566772
					562	12.952		562	15.1697		562	-0.914581
					563	10.985		563	12.3105		563	-1.09332
					564	9.35983		564	9.73925		564	-1.19115
					565	7.92297		565	8.25862		565	-1.29396
					566	6.76892		566	7.1069		566	-1.41193
					567	5.40359		567	5.8769		567	-1.46083
					568	3.77173		568	4.98237		568	-0.662704
					569	0.355316		569	2.55253		569	-2.23755
					570	0.00406		570	0.521122		570	-2.43849
					571	-1.23642		571	0.0114346		571	-3.16318
					572	-1.6489		572	-0.0965347		572	-3.1599
					573	-1.26266		573	1.108		573	-1.42287
					574	-1.11172		574	2.478		574	-0.818954
					575	-0.768585		575	2.60347		575	-1.47646
					576	0.0387573		576	1.91034		576	-2.2588
					577	1.85141		577	2.25612		577	-2.21396
					578	3.69485		578	2.85534		578	-2.24646
					579	5.1528		579	3.788		579	-1.51817
					580	5.74905		580	4.25471		580	-2.29379
					581	1.69577		581	3.35222		581	-3.21068
					582	0.840149		582	1.40644		582	-3.29442
					583	0.359375		583	1.14003		583	-3.13145
					584	1.1528		584	0.770185		584	-3.19395
					585	0.855469		585	0.566435		585	-3.45723
					586	-0.547333		586	0.27331		586	-3.12379
					587	-1.41156		587	-0.123409		587	-2.78645
					588	-1.76141		588	-0.590908		588	-3.17067
					589	-2.64233		589	-0.827629		589	-1.56802
					590	-2.12344		590	-1.0281		590	-1.70457
					591	-1.88361		591	-0.217785		591	-1.60709
					592	-2.57672		592	-0.401848		592	-1.97723
					593	-2.38531		593	-0.659973		593	-2.41864
					594	-1.82468		594	-0.639973		594	-3.13895
					595	-1.93219		595	-0.438408		595	-3.13942
					596	-2.09094		596	-0.837315		596	-1.95021
					597	-2.47266		597	-0.428722		597	-1.80896
					598	-2.7739		598	-0.626534		598	-1.73129
					599	-2.9364		599	-0.960129		599	-1.72192
					600	-2.13611		600	-1.41982		600	-1.6916
					601	-1.20407		601	-1.47435		601	-1.82161
					602	-0.572815		602	-0.195129		602	-1.82208
					603	-0.583282		603	0.773153		603	-1.91551
					604	-0.543762		604	1.05878		604	-1.82489
					605	-0.482513		605	1.15237		605	-1.82661
					606	-0.695618		606	1.14393		606	-1.8452
					607	-0.86142		607	0.965652		607	-1.7977
					608	-0.769836		608	0.882841		608	-1.85817
					609	-0.954987		609	0.75456		609	-1.78427
					610	-0.993286		610	0.751747		610	-1.85036
					611	-0.99469		611	0.79706		611	-1.84818
					612	-0.936249		612	0.793467		612	-1.87004
					613	-0.980316		613	0.855654		613	-1.80505
					614	-0.92157		614	0.85956		614	-1.85396
					615	-0.93689		615	0.963778		615	-1.88504
					616	-1.04187		616	0.89456		616	-1.8588
					617	-0.98642		617	0.860497		617	-1.90692
					618	-0.922821		618	0.850029		618	-1.96661
					619	-0.957031		619	0.879871		619	-1.95349
					620	-0.795319		620	0.828466		620	-1.95036
					621	-0.751709		621	0.956747		621	-2.0963
					622	-0.795319		622	0.653152		622	-1.99599
					623	-0.859833		623	0.709871		623	-1.91724
					624	-0.883118		624	0.648153		624	-1.94443
					625	-0.996552		625	0.690496		625	-1.88489
					626	-0.953125		626	0.733778		626	-1.95926
					627	-0.80719		627	0.851748		627	-1.9899
					628	-0.974518		628	0.730497		628	-2.02629
					629	-0.940155		629	0.740185		629	-1.95786
					630	-0.948914		630	0.763779		630	-2.03004
					631	-1.05438		631	0.643934		631	-1.92973
					632	-0.945923		632	0.682373		632	-2.02426
					633	-0.942017		633	0.787842		633	-2.02489
					634	-1.01141		634	0.732685		634	-1.98817
					635	-1.09937		635	0.637373		635	-2.05724
					636	-1.04468		636	0.629404		636	-1.99817
					637	-1.04858		637	0.56831		637	-2.02614
					638	-0.870789		638	0.511904		638	-2.08958
					639	-0.88031		639	0.619873		639	-2.18661
					640	-0.904205		640	0.640184		640	-2.07317
					641	-1.01828		641	0.430185		641	-2.13176
					642	-0.954834		642	0.465498		642	-1.98927
					643	-1.00375		643	0.481277		643	-2.04427
					644	-1.07501		644	0.459404		644	-2.06036
					645	-1.05484		645	0.496592		645	-2.09302
					646	-1.14514		646	0.551435		646	-2.08208
					647	-1.19516		647	0.488153		647	-2.07567
					648	-1.13562		648	0.59206		648	-2.15958
					649	-1.16766		649	0.370497		649	-2.11613
					650	-1.2439		650	0.357685		650	-2.06255
					651	-1.03345		651	0.398153		651	-2.19754
					652	-1.06406		652	0.585184		652	-2.23505
					653	-1.14874		653	0.380028		653	-2.21286
					654	-1.20108		654	0.345028		654	-2.19052
					655	-1.19452		655	0.420341		655	-2.13661
					656	-1.22485		656	0.373934		656	-2.15005
					657	-1.20282		657	0.486904		657	-2.16864
					658	-1.07578		658	0.623934		658	-2.10709
					659	-1.34796		659	0.503622		659	-2.22115
					660	-1.20233		660	0.468779		660	-2.23865
					661	-1.14688		661	0.424404		661	-2.13942
					662	-1.09875		662	0.435966		662	-2.13754
					663	-0.570465		663	0.59581		663	-1.9827
					664	-0.0292053		664	0.546122		664	-2.21271
					665	-0.278595		665	0.870497		665	-2.25583
					666	-0.198425		666	1.11065		666	-2.06505
					667	-0.611877		667	0.86956		667	-2.3838
					668	-1.26453		668	1.06362		668	-2.18176
					669	-1.21735		669	0.666748		669	-2.0188
					670	-1.10876		670	0.222059		670	-2.0938
					671	-1.03015		671	0.381746		671	-2.32098
					672	-1.3136		672	0.139248		672	-2.09537
					673	-0.925629		673	0.424871		673	-2.15427
					674	-1.24469		674	0.133621		674	-2.35629
					675	-1.26233		675	0.260809		675	-2.04051
					676	-0.972656		676	0.152372		676	-2.18504
					677	-0.741882		677	0.322372		677	-2.09099
					678	-0.683594		678	0.253778		678	-2.17786
					679	-0.609985		679	0.382215		679	-2.18942
					680	-0.555145		680	0.666279		680	-2.16286
					681	-0.61969		681	0.655184		681	-2.15739
					682	-0.75531		682	0.793467		682	-2.14738
					683	-0.738739		683	0.977528		683	-2.24364
					684	-0.339844		684	0.833309		684	-2.20505
					685	-0.88266		685	0.705341		685	-2.15614
					686	-0.518585		686	0.713934		686	-2.21661
					687	-0.376099		687	0.635029		687	-2.20988
					688	0.0357666		688	0.51659		688	-2.27318
					689	218.702		689	0.61409		689	-2.18379
					690	659.289		690	0.879715		690	-2.0824
					691	821.156		691	0.278622		691	-2.1749
					692	823.329		692	0.838778		692	-2.08395
					693	553.541		693	1.0855		693	-2.12317
					694	302.194		694	1.43112		694	-2.05505
					695	281.894		695	69.8203		695	-2.20598
					696	286.818		696	479.332		696	-2.2063
					697	291.932		697	675.817		697	-2.10629
					698	295.34		698	745.524		698	-2.16817
					699	297.76		699	739.455		699	-2.09114
					700	299.782		700	450.006		700	-2.22223
					701	301.474		701	178.951		701	-2.05959
					702	302.683		702	155.376		702	-2.06708
					703	303.606		703	161.954		703	-2.18817
					704	304.468		704	168.275		704	-1.90599
					705	305.097		705	172.205		705	-2.10849
					706	305.691		706	174.625		706	-2.22614
					707	306.239		707	176.648		707	586.681
					708	306.675		708	177.906		708	400.008
					709	306.974		709	178.938		709	285.223
					710	307.294		710	179.915		710	286.052
					711	307.566		711	180.496		711	288.233
					712	307.861		712	181.096		712	289.862
					713	308.241		713	181.549		713	290.744
					714	308.739		714	182.098		714	291.213
					715	308.957		715	182.5		715	291.706
					716	309.228		716	182.854		716	292.152
					717	309.462		717	183.082		717	292.511
					718	309.823		718	183.602		718	292.823
					719	310.273		719	183.739		719	293.333
					720	310.584		720	184.135		720	293.446
					721	310.732		721	184.42		721	293.842
					722	311.11		722	184.617		722	294.062
					723	311.497		723	184.88		723	294.438
					724	311.726		724	185.175		724	294.773
					725	312.018		725	185.473		725	295.119
					726	312.499		726	185.738		726	295.305
					727	312.705		727	186.052		727	295.593
					728	313.004		728	186.134		728	295.998
					729	313.422		729	186.479		729	296.321
					730	313.671		730	186.689		730	296.617
					731	313.942		731	186.931		731	296.965
					732	314.428		732	187.189		732	297.262
					733	314.7		733	187.466		733	297.583
					734	314.949		734	187.671		734	298.006
					735	315.206		735	187.817		735	298.389
					736	315.667		736	188.097		736	298.641
					737	315.87		737	188.394		737	299.101
					738	316.338		738	188.576		738	299.472
					739	316.675		739	189.01		739	299.787
					740	316.78		740	189.121		740	300.057
					741	317.036		741	189.38		741	300.452
					742	317.271		742	189.702		742	300.723
					743	317.731		743	189.795		743	301.086
					744	318.055		744	190.048		744	301.467
					745	318.548		745	190.401		745	301.757
					746	318.677		746	190.568		746	302.033
					747	318.778		747	190.858		747	302.564
					748	318.305		748	191.135		748	302.768
					749	304.199		749	191.239		749	303.132
					750	-7.66672		750	191.413		750	303.525
					751	-306.893		751	191.815		751	303.713
					752	-266.355		752	191.991		752	304.137
					753	3.20172		753	192.188		753	304.453
					754	152.767		754	192.265		754	304.828
					755	151.316		755	192.592		755	305.158
					756	144.176		756	192.873		756	305.383
					757	138.914		757	193.115		757	305.775
					758	134.085		758	193.375		758	306.131
					759	130.296		759	193.445		759	306.462
					760	127.4		760	193.712		760	306.814
					761	124.625		761	194.033		761	306.96
					762	122.655		762	194.233		762	307.447
					763	121.022		763	194.402		763	307.681
					764	119.714		764	194.74		764	308.052
					765	118.215		765	194.908		765	308.452
					766	117.519		766	195.179		766	308.76
					767	114.51		767	195.419		767	309.06
					768	112.193		768	195.639		768	309.462
					769	111.561		769	195.841		769	309.591
					770	109.683		770	196.125		770	310.046
					771	109.936		771	196.225		771	310.256
					772	110.248		772	196.342		772	310.638
					773	110.544		773	196.487		773	310.949
					774	110.902		774	196.695		774	311.286
					775	112.393		775	197.015		775	311.589
					776	114.359		776	197.374		776	311.893
					777	115.859		777	197.573		777	312.197
					778	117.593		778	197.662		778	312.473
					779	116.134		779	197.902		779	312.768
					780	112.865		780	198.056		780	313.192
					781	113.161		781	198.361		781	313.348
					782	112.932		782	198.585		782	313.605
					783	112.628		783	198.815		783	313.96
					784	111.53		784	198.881		784	314.23
					785	109.82		785	199.053		785	314.564
					786	109.212		786	199.28		786	314.956
					787	108.344		787	199.464		787	315.188
					788	107.407		788	199.765		788	315.476
					789	107.316		789	199.953		789	315.772
					790	107.582		790	200.04		790	315.996
					791	108.175		791	200.333		791	316.354
					792	108.481		792	200.509		792	316.685
					793	108.852		793	200.782		793	316.963
					794	108.997		794	201.038		794	317.198
					795	109.006		795	201.25		795	317.439
					796	108.231		796	201.335		796	317.719
					797	107.553		797	201.458		797	318.108
					798	107.678		798	201.723		798	318.345
					799	108.592		799	201.884		799	318.655
					800	109.682		800	202.054		800	318.967
					801	109.967		801	202.327		801	319.099
					802	109.782		802	202.496		802	319.538
					803	109.693		803	202.69		803	319.767
					804	109.606		804	202.84		804	320.02
					805	109.355		805	202.998		805	320.354
					806	109.31		806	203.256		806	320.54
					807	109.439		807	203.532		807	320.873
					808	109.29		808	203.659		808	321.133
					809	109.312		809	203.761		809	321.291
					810	109.269		810	203.893		810	321.674
					811	109.385		811	204.104		811	321.958
					812	109.305		812	204.408		812	322.268
					813	109.419		813	204.625		813	322.429
					814	109.287		814	204.794		814	322.757
					815	109.308		815	204.978		815	323.075
					816	109.322		816	205.132		816	323.306
					817	109.21		817	205.288		817	323.6
					818	109.16		818	205.51		818	323.845
					819	109.346		819	205.66		819	324.054
					820	109.134		820	205.895		820	324.365
					821	109.108		821	206.008		821	324.628
					822	109.005		822	206.199		822	324.777
					823	108.943		823	206.347		823	325.154
					824	108.851		824	206.531		824	325.315
					825	108.901		825	206.695		825	325.509
					826	108.998		826	207.006		826	325.896
					827	108.845		827	207.033		827	326.096
					828	108.872		828	207.318		828	326.421
					829	108.903		829	207.422		829	326.631
					830	108.812		830	207.639		830	326.881
					831	108.87		831	207.827		831	327.166
					832	109.015		832	208.019		832	327.389
					833	108.915		833	208.183		833	327.646
					834	108.818		834	208.37		834	327.895
					835	108.928		835	208.548		835	328.134
					836	108.817		836	208.763		836	328.377
					837	108.748		837	208.829		837	328.589
					838	108.935		838	209.123		838	328.766
					839	108.742		839	209.252		839	329.074
					840	108.725		840	209.316		840	329.438
					841	108.644		841	209.519		841	329.606
					842	108.627		842	209.689		842	329.845
					843	108.638		843	209.918		843	330.083
					844	108.638		844	210.084		844	330.292
					845	108.664		845	210.223		845	330.586
					846	108.616		846	210.393		846	330.879
					847	108.536		847	210.545		847	331.102
					848	108.556		848	210.701		848	331.264
					849	108.449		849	210.861		849	331.555
					850	108.546		850	211.014		850	331.8
					851	108.529		851	211.298		851	331.996
					852	108.316		852	211.33		852	332.206
					853	108.378		853	211.445		853	332.474
					854	108.351		854	211.658		854	332.769
					855	108.318		855	211.825		855	332.901
					856	108.405		856	211.932		856	333.106
					857	108.513		857	212.128		857	333.277
					858	108.359		858	212.304		858	333.661
					859	108.299		859	212.487		859	333.844
					860	108.234		860	212.617		860	334.019
					861	108.175		861	212.715		861	334.302
					862	108.275		862	212.968		862	334.415
					863	108.3		863	213.172		863	334.653
					864	108.115		864	213.215		864	334.949
					865	108.117		865	213.402		865	335.195
					866	108.13		866	213.477		866	335.313
					867	108.155		867	213.598		867	335.671
					868	108.155		868	213.752		868	335.888
					869	108.295		869	213.988		869	336.019
					870	108.195		870	214.158		870	336.276
					871	108.181		871	214.262		871	336.49
					872	108.23		872	214.391		872	336.718
					873	108.177		873	214.559		873	336.893
					874	108.082		874	214.74		874	337.168
					875	108.248		875	214.958		875	337.241
					876	108.048		876	215.085		876	337.532
					877	107.995		877	215.134		877	337.675
					878	107.971		878	215.31		878	337.874
					879	108.022		879	215.379		879	338.162
					880	107.894		880	215.563		880	338.436
					881	108.012		881	215.721		881	338.521
					882	108.059		882	215.749		882	338.871
					883	108.013		883	215.822		883	339.058
					884	107.948		884	215.998		884	339.24
					885	107.964		885	216.188		885	339.411
					886	107.881		886	216.327		886	339.615
					887	107.865		887	216.42		887	339.774
					888	107.871		888	216.739		888	340.022
					889	107.855		889	216.782		889	340.17
					890	107.803		890	216.939		890	340.407
					891	107.844		891	217.022		891	340.554
					892	107.852		892	217.151		892	340.868
					893	107.81		893	217.332		893	340.947
					894	107.931		894	217.516		894	341.209
					895	107.74		895	217.583		895	341.451
					896	107.745		896	217.672		896	341.608
					897	107.697		897	217.866		897	341.836
					898	107.763		898	218.016		898	342.014
					899	107.763		899	218.067		899	342.133
					900	107.802		900	218.279		900	342.369
					901	107.731		901	218.422		901	342.503
					902	107.689		902	218.461		902	342.774
					903	107.618		903	218.628		903	342.946
					904	107.618		904	218.777		904	343.152
					905	107.558		905	218.955		905	343.278
					906	107.74		906	219.125		906	343.419
					907	107.749		907	219.269		907	343.67
					908	107.717		908	219.297		908	343.938
					909	107.708		909	219.435		909	344.047
					910	107.663		910	219.527		910	344.188
					911	107.658		911	219.678		911	344.527
					912	107.769		912	219.857		912	344.663
					913	107.679		913	220.093		913	344.774
					914	107.655		914	220.074		914	344.991
					915	107.678		915	220.23		915	345.101
					916	107.7		916	220.411		916	345.346
					917	107.569		917	220.564		917	345.591
					918	107.661		918	220.675		918	345.695
					919	107.741		919	220.91		919	345.833
					920	107.554		920	220.995		920	346.083
					921	107.508		921	221.231		921	346.312
					922	107.452		922	221.238		922	346.381
					923	107.445		923	221.34		923	346.572
					924	107.43		924	221.392		924	346.721
					925	107.512		925	221.591		925	346.932
					926	107.394		926	221.649		926	347.098
					927	107.374		927	221.72		927	347.334
					928	107.362		928	221.854		928	347.562
					929	107.276		929	221.995		929	347.609
					930	107.283		930	222.111		930	347.891
					931	107.529		931	222.439		931	347.988
					932	107.405		932	222.544		932	348.126
					933	107.428		933	222.619		933	348.445
					934	107.469		934	222.679		934	348.48
					935	107.405		935	222.765		935	348.75
					936	107.359		936	222.93		936	348.877
					937	107.406		937	222.989		937	348.865
					938	107.358		938	223.117		938	349.16
					939	107.438		939	222.986		939	349.322
					940	107.334		940	223.249		940	349.516
					941	107.148		941	223.396		941	349.709
					942	107.156		942	223.495		942	349.89
					943	107.331		943	223.631		943	349.953
					944	107.378		944	223.77		944	350.096
					945	107.194		945	224.034		945	350.315
					946	107.196		946	224.116		946	350.533
					947	107.248		947	224.101		947	350.734
					948	107.128		948	224.243		948	350.886
					949	107.293		949	224.507		949	350.951
					950	107.352		950	224.634		950	351.143
					951	107.14		951	224.6		951	351.279
					952	107.123		952	224.689		952	351.555
					953	107.069		953	224.858		953	351.611
					954	107.099		954	224.956		954	351.86
					955	107.19		955	225.063		955	351.975
					956	107.155		956	225.34		956	352.158
					957	107.145		957	225.392		957	352.311
					958	107.108		958	225.367		958	352.455
					959	107.107		959	225.501		959	352.671
					960	107.064		960	225.629		960	352.764
					961	106.979		961	225.793		961	352.928
					962	107.069		962	225.933		962	353.085
					963	107.055		963	226.051		963	353.295
					964	106.983		964	226.11		964	353.424
					965	106.952		965	226.18		965	353.483
					966	106.973		966	226.283		966	353.696
					967	107.006		967	226.376		967	353.828
					968	107.075		968	226.446		968	354.001
					969	107.077		969	226.687		969	354.161
					970	107.083		970	226.742		970	354.393
					971	106.976		971	226.852		971	354.395
					972	106.936		972	226.943		972	354.629
					973	106.878		973	227.035		973	354.764
					974	106.996		974	227.265		974	354.796
					975	106.94		975	227.37		975	354.972
					976	106.856		976	227.422		976	355.193
					977	106.952		977	227.456		977	355.277
					978	106.847		978	227.605		978	355.357
					979	106.95		979	227.728		979	355.679
					980	106.989		980	227.843		980	355.729
					981	106.997		981	228.093		981	355.868
					982	106.796		982	228.065		982	356.018
					983	106.742		983	228.116		983	356.146
					984	106.817		984	228.279		984	356.273
					985	106.828		985	228.434		985	356.528
					986	106.857		986	228.556		986	356.577
					987	107.073		987	228.723		987	356.675
					988	106.789		988	228.849		988	356.905
					989	106.839		989	228.815		989	357.008
					990	106.765		990	229.038		990	357.171
					991	106.688		991	229.12		991	357.242
					992	106.749		992	229.166		992	357.351
					993	106.851		993	229.068		993	357.524
					994	106.873		994	228.547		994	357.695
					995	106.802		995	228.24		995	357.844
					996	106.73		996	216.147		996	357.932
					997	106.684		997	13.566		997	358.141
					998	106.626		998	-255.142		998	358.324
					999	106.967		999	-293.891		999	358.361
					1000	106.795		1000	-49.4086		1000	358.553
					1001	106.666		1001	176.171		1001	358.64
					1002	106.657		1002	214.217		1002	358.765
					1003	106.669		1003	214.46		1003	358.987
					1004	106.703		1004	213.313		1004	359.078
					1005	106.736		1005	212.024		1005	359.114
					1006	106.63		1006	210.132		1006	359.316
					1007	106.645		1007	208.46		1007	359.441
					1008	106.725		1008	207.466		1008	359.552
					1009	106.662		1009	206.998		1009	359.753
					1010	106.6		1010	206.511		1010	359.876
					1011	106.705		1011	205.89		1011	359.997
					1012	106.682		1012	205		1012	360.147
					1013	106.48		1013	204.356		1013	360.229
					1014	106.642		1014	203.46		1014	360.359
					1015	106.526		1015	202.811		1015	360.494
					1016	106.617		1016	202.524		1016	360.662
					1017	106.642		1017	203.399		1017	360.788
					1018	106.72		1018	204.259		1018	360.882
					1019	106.467		1019	203.733		1019	360.993
					1020	106.603		1020	202.731		1020	361.149
					1021	106.58		1021	203.174		1021	361.338
					1022	106.525		1022	204.814		1022	361.389
					1023	106.453		1023	205.879		1023	361.572
					1024	106.739		1024	206.343		1024	361.667
					1025	106.503		1025	205.906		1025	361.701
					1026	106.521		1026	204.88		1026	361.812
					1027	106.51		1027	204.831		1027	362.05
					1028	106.462		1028	204.18		1028	362.187
					1029	106.555		1029	203.908		1029	362.29
					1030	106.563		1030	202.306		1030	362.302
					1031	106.547		1031	201.016		1031	362.572
					1032	106.428		1032	199.33		1032	362.693
					1033	106.341		1033	198.922		1033	362.805
					1034	106.402		1034	198.705		1034	362.933
					1035	106.408		1035	199.242		1035	363.07
					1036	106.47		1036	199.685		1036	363.213
					1037	106.494		1037	199.848		1037	363.381
					1038	106.328		1038	200.053		1038	363.476
					1039	106.413		1039	200.749		1039	363.514
					1040	106.418		1040	201.263		1040	363.645
					1041	106.311		1041	202.056		1041	363.789
					1042	106.465		1042	201.827		1042	363.778
					1043	106.462		1043	201.651		1043	363.979
					1044	106.342		1044	200.834		1044	364.13
					1045	106.353		1045	200.946		1045	364.222
					1046	106.3		1046	201.369		1046	364.322
					1047	106.27		1047	202.37		1047	364.582
					1048	106.41		1048	202.763		1048	364.696
					1049	106.443		1049	202.963		1049	364.742
					1050	106.277		1050	202.81		1050	364.932
					1051	106.342		1051	202.52		1051	364.933
					1052	106.272		1052	202.325		1052	365.082
					1053	106.256		1053	202.302		1053	365.274
					1054	106.181		1054	202.322		1054	365.406
					1055	106.395		1055	202.392		1055	365.527
					1056	106.34		1056	202.412		1056	365.633
					1057	106.205		1057	202.238		1057	365.683
					1058	106.353		1058	202.352		1058	365.836
					1059	106.421		1059	202.22		1059	365.985
					1060	106.203		1060	202.243		1060	365.976
					1061	106.327		1061	202.183		1061	366.213
					1062	106.231		1062	202.181		1062	366.308
					1063	106.134		1063	202.012		1063	366.364
					1064	106.051		1064	202.107		1064	366.547
					1065	106.089		1065	202.021		1065	366.562
					1066	106.07		1066	202.006		1066	366.786
					1067	106.217		1067	201.999		1067	366.813
					1068	106.266		1068	202.11		1068	366.918
					1069	106.198		1069	202.121		1069	367.168
					1070	106.229		1070	202.008		1070	367.221
					1071	106.079		1071	201.982		1071	367.318
					1072	106.056		1072	201.983		1072	367.471
					1073	106.11		1073	201.899		1073	367.523
					1074	106.21		1074	201.937		1074	367.574
					1075	106.098		1075	201.939		1075	367.776
					1076	106.11		1076	201.738		1076	367.903
					1077	106.101		1077	201.767		1077	367.937
					1078	106.185		1078	201.708		1078	368.098
					1079	106.087		1079	201.625		1079	368.207
					1080	106.204		1080	201.752		1080	368.245
					1081	106.059		1081	201.74		1081	368.395
					1082	105.964		1082	201.559		1082	368.521
					1083	106.053		1083	201.615		1083	368.607
					1084	106.114		1084	201.555		1084	368.7
					1085	106.017		1085	201.471		1085	368.847
					1086	106.147		1086	201.592		1086	368.775
					1087	106.097		1087	201.595		1087	369.017
					1088	106.116		1088	201.392		1088	369.081
					1089	106.048		1089	201.432		1089	369.207
					1090	106.053		1090	201.371		1090	369.353
					1091	106.047		1091	201.402		1091	369.349
					1092	106.199		1092	201.384		1092	369.481
					1093	106.133		1093	201.436		1093	369.696
					1094	106.044		1094	201.289		1094	369.881
					1095	106.005		1095	201.277		1095	369.809
					1096	106.002		1096	201.277		1096	369.938
					1097	105.909		1097	201.177		1097	370.101
					1098	106.002		1098	201.083		1098	370.138
					1099	105.994		1099	201.191		1099	370.309
					1100	105.847		1100	201.196		1100	370.381
					1101	105.967		1101	201.112		1101	370.539
					1102	105.883		1102	201.13		1102	370.574
					1103	105.884		1103	201.083		1103	370.654
					1104	105.897		1104	201.016		1104	370.731
					1105	106.096		1105	201.094		1105	370.859
					1106	105.889		1106	201.151		1106	370.882
					1107	105.895		1107	201.027		1107	371.036
					1108	105.95		1108	201.04		1108	371.146
					1109	105.87		1109	200.955		1109	371.26
					1110	105.963		1110	200.878		1110	371.41
					1111	106.054		1111	200.961		1111	371.442
					1112	105.886		1112	200.85		1112	371.538
					1113	105.896		1113	200.71		1113	371.558
					1114	105.878		1114	200.716		1114	371.771
					1115	105.839		1115	200.716		1115	371.929
					1116	105.86		1116	200.783		1116	371.919
					1117	105.95		1117	200.791		1117	371.986
					1118	105.972		1118	200.765		1118	372.174
					1119	105.895		1119	200.582		1119	372.16
					1120	105.839		1120	200.649		1120	372.281
					1121	105.76		1121	200.749		1121	372.445
					1122	105.779		1122	200.673		1122	372.605
					1123	105.918		1123	200.608		1123	372.626
					1124	105.816		1124	200.797		1124	372.685
					1125	105.778		1125	200.685		1125	372.892
					1126	105.702		1126	200.601		1126	372.939
					1127	105.706		1127	200.615		1127	373.029
					1128	105.734		1128	200.521		1128	373.176
					1129	105.743		1129	200.696		1129	373.104
					1130	105.788		1130	200.687		1130	373.232
					1131	105.705		1131	200.506		1131	373.424
					1132	105.734		1132	200.416		1132	373.497
					1133	105.68		1133	200.451		1133	373.533
					1134	105.647		1134	200.411		1134	373.749
					1135	105.739		1135	200.432		1135	373.729
					1136	105.966		1136	200.472		1136	373.826
					1137	105.665		1137	200.331		1137	373.962
					1138	105.709		1138	200.321		1138	374.034
					1139	105.746		1139	200.326		1139	374.15
					1140	105.679		1140	200.259		1140	374.25
					1141	105.591		1141	200.317		1141	374.338
					1142	105.77		1142	200.418		1142	374.403
					1143	105.689		1143	200.253		1143	374.529
					1144	105.61		1144	200.156		1144	374.509
					1145	105.637		1145	200.282		1145	374.711
					1146	105.589		1146	200.222		1146	374.694
					1147	105.648		1147	200.124		1147	374.855
					1148	105.725		1148	200.193		1148	374.839
					1149	105.838		1149	200.23		1149	374.978
					1150	105.627		1150	200.072		1150	375.058
					1151	105.615		1151	200.044		1151	375.143
					1152	105.661		1152	199.985		1152	375.294
					1153	105.522		1153	200.01		1153	375.411
					1154	105.581		1154	200.093		1154	375.34
					1155	105.634		1155	200.125		1155	375.603
					1156	105.544		1156	199.994		1156	375.628
					1157	105.466		1157	200.066		1157	375.646
					1158	105.646		1158	200.017		1158	375.772
					1159	105.557		1159	200.027		1159	376.002
					1160	105.662		1160	199.965		1160	375.939
					1161	105.697		1161	200.118		1161	376.026
					1162	105.515		1162	200.031		1162	376.122
					1163	105.428		1163	199.881		1163	376.245
					1164	105.409		1164	199.805		1164	376.313
					1165	105.461		1165	199.849		1165	376.455
					1166	105.489		1166	199.854		1166	376.461
					1167	105.629		1167	199.98		1167	376.522
					1168	105.496		1168	199.916		1168	376.65
					1169	105.459		1169	199.803		1169	376.746
					1170	105.551		1170	199.841		1170	376.74
					1171	105.478		1171	199.788		1171	376.893
					1172	105.408		1172	199.753		1172	376.913
					1173	105.673		1173	199.858		1173	376.992
					1174	105.448		1174	199.806		1174	377.057
					1175	105.398		1175	199.764		1175	377.175
					1176	105.391		1176	199.765		1176	377.276
					1177	105.278		1177	199.606		1177	377.471
					1178	105.295		1178	199.668		1178	377.435
					1179	105.544		1179	199.582		1179	377.497
					1180	105.48		1180	199.636		1180	377.669
					1181	105.382		1181	199.61		1181	377.741
					1182	105.355		1182	199.58		1182	377.794
					1183	105.372		1183	199.641		1183	377.942
					1184	105.302		1184	199.602		1184	377.979
					1185	105.36		1185	199.667		1185	377.937
					1186	105.417		1186	199.638		1186	378.132
					1187	105.362		1187	199.583		1187	378.194
					1188	105.347		1188	199.556		1188	378.3
					1189	105.266		1189	199.602		1189	378.293
					1190	105.308		1190	199.601		1190	378.474
					1191	105.395		1191	199.568		1191	378.416
					1192	105.541		1192	199.657		1192	378.661
					1193	105.383		1193	199.53		1193	378.7
					1194	105.332		1194	199.406		1194	378.831
					1195	105.369		1195	199.344		1195	378.817
					1196	105.274		1196	199.445		1196	378.982
					1197	105.351		1197	199.422		1197	378.851
					1198	105.382		1198	199.334		1198	379.123
					1199	105.137		1199	199.383		1199	379.161
					1200	105.161		1200	199.362		1200	379.289
					1201	105.174		1201	199.205		1201	379.386
					1202	105.205		1202	199.237		1202	379.372
					1203	105.194		1203	199.226		1203	379.589
					1204	105.399		1204	199.334		1204	379.479
					1205	105.412		1205	199.362		1205	379.599
					1206	105.373		1206	199.168		1206	379.747
					1207	105.305		1207	199.323		1207	379.698
					1208	105.268		1208	199.187		1208	379.911
					1209	105.2		1209	199.23		1209	379.919
					1210	105.285		1210	199.235		1210	379.962
					1211	105.219		1211	199.2		1211	380.099
					1212	105.147		1212	199.097		1212	380.204
					1213	105.123		1213	199.131		1213	380.237
					1214	105.085		1214	199.217		1214	380.339
					1215	105.143		1215	199.223		1215	380.466
					1216	105.179		1216	199.156		1216	380.429
					1217	105.198		1217	199.314		1217	380.611
					1218	105.16		1218	199.159		1218	380.452
					1219	105.131		1219	199.071		1219	380.719
					1220	105.16		1220	199.015		1220	380.717
					1221	105.118		1221	199.04		1221	380.877
					1222	105.166		1222	199.094		1222	380.79
					1223	105.128		1223	199.19		1223	380.957
					1224	104.995		1224	199.051		1224	381.099
					1225	104.919		1225	199.008		1225	381.121
					1226	104.95		1226	199.054		1226	381.238
					1227	104.964		1227	199.067		1227	381.263
					1228	104.946		1228	198.929		1228	381.274
					1229	105.219		1229	199.047		1229	381.378
					1230	105.155		1230	199.028		1230	381.48
					1231	105.06		1231	198.973		1231	381.571
					1232	105.035		1232	198.896		1232	381.632
					1233	104.986		1233	198.916		1233	381.754
					1234	104.988		1234	198.948		1234	381.748
					1235	105.092		1235	199.016		1235	381.837
					1236	105.131		1236	199.014		1236	381.814
					1237	105.063		1237	198.863		1237	381.965
					1238	105.003		1238	198.947		1238	381.991
					1239	105.158		1239	198.962		1239	382.082
					1240	105.102		1240	198.991		1240	382.218
					1241	105.118		1241	198.912		1241	382.121
					1242	105.075		1242	198.987		1242	382.274
					1243	104.99		1243	198.836		1243	382.323
					1244	104.956		1244	198.838		1244	382.412
					1245	104.968		1245	198.837		1245	382.486
					1246	104.982		1246	198.802		1246	382.579
					1247	104.973		1247	198.779		1247	382.549
					1248	105.101		1248	198.846		1248	382.581
					1249	104.979		1249	198.929		1249	382.665
					1250	104.97		1250	198.822		1250	382.721
					1251	105.001		1251	198.769		1251	382.844
					1252	104.977		1252	198.707		1252	382.857
					1253	105.022		1253	198.686		1253	382.934
					1254	105.156		1254	198.769		1254	383.125
					1255	104.917		1255	198.791		1255	383.029
					1256	105.01		1256	198.667		1256	383.088
					1257	104.986		1257	198.595		1257	383.162
					1258	104.892		1258	198.604		1258	383.319
					1259	104.892		1259	198.642		1259	383.284
					1260	104.99		1260	198.694		1260	383.336
					1261	104.84		1261	198.579		1261	383.444
					1262	104.852		1262	198.518		1262	383.565
					1263	104.786		1263	198.554		1263	383.638
					1264	104.716		1264	198.485		1264	383.82
					1265	104.709		1265	198.523		1265	383.694
					1266	105.027		1266	198.583		1266	383.852
					1267	104.965		1267	198.592		1267	383.922
					1268	104.88		1268	198.502		1268	383.962
					1269	104.876		1269	198.454		1269	384.017
					1270	104.783		1270	198.555		1270	384.173
					1271	104.732		1271	198.492		1271	384.189
					1272	104.883		1272	198.51		1272	384.235
					1273	104.787		1273	198.604		1273	384.279
					1274	104.695		1274	198.463		1274	384.292
					1275	104.748		1275	198.468		1275	384.512
					1276	104.645		1276	198.465		1276	384.519
					1277	104.688		1277	198.476		1277	384.564
					1278	104.765		1278	198.472		1278	384.564
					1279	104.797		1279	198.478		1279	384.558
					1280	104.707		1280	198.39		1280	384.698
					1281	104.793		1281	198.328		1281	384.782
					1282	104.702		1282	198.258		1282	384.867
					1283	104.654		1283	198.277		1283	385.064
					1284	104.738		1284	198.262		1284	384.947
					1285	104.915		1285	198.361		1285	385.022
					1286	104.688		1286	198.283		1286	385.114
					1287	104.753		1287	198.278		1287	385.151
					1288	104.785		1288	198.27		1288	385.23
					1289	104.785		1289	198.311		1289	385.293
					1290	104.79		1290	198.307		1290	385.338
					1291	104.897		1291	198.409		1291	385.362
					1292	104.693		1292	198.313		1292	385.499
					1293	104.614		1293	198.178		1293	385.583
					1294	104.701		1294	198.185		1294	385.622
					1295	104.672		1295	198.234		1295	385.649
					1296	104.669		1296	198.272		1296	385.692
					1297	104.748		1297	198.359		1297	385.859
					1298	104.69		1298	198.266		1298	385.861
					1299	104.712		1299	198.214		1299	385.952
					1300	104.545		1300	198.311		1300	385.99
					1301	104.71		1301	198.243		1301	385.971
					1302	104.681		1302	198.173		1302	386.129
					1303	104.698		1303	198.296		1303	386.067
					1304	104.747		1304	198.319		1304	386.179
					1305	105.01		1305	198.247		1305	386.262
					1306	106.083		1306	198.3		1306	386.385
					1307	106.205		1307	198.246		1307	386.411
					1308	106.185		1308	198.191		1308	386.479
					1309	106.19		1309	198.214		1309	386.472
					1310	106.264		1310	198.108		1310	386.588
					1311	105.865		1311	198.072		1311	386.611
					1312	105.602		1312	198.032		1312	386.704
					1313	104.189		1313	198.034		1313	386.729
					1314	104.047		1314	198.027		1314	386.873
					1315	104.102		1315	198.016		1315	386.857
					1316	104.045		1316	198.088		1316	386.918
					1317	104.038		1317	198.047		1317	387.048
					1318	104.285		1318	197.943		1318	387.067
					1319	104.511		1319	198.011		1319	387.05
					1320	104.571		1320	197.945		1320	387.228
					1321	104.568		1321	197.954		1321	387.267
					1322	104.736		1322	198.059		1322	387.254
					1323	104.671		1323	198.027		1323	387.274
					1324	104.55		1324	197.97		1324	387.314
					1325	104.572		1325	197.988		1325	387.538
					1326	104.597		1326	197.95		1326	387.562
					1327	104.449		1327	197.956		1327	387.569
					1328	104.679		1328	197.984		1328	387.55
					1329	104.675		1329	197.959		1329	387.608
					1330	104.544		1330	197.759		1330	387.762
					1331	104.62		1331	197.775		1331	387.792
					1332	104.562		1332	197.769		1332	387.92
					1333	104.51		1333	197.724		1333	387.896
					1334	104.542		1334	197.921		1334	387.917
					1335	104.461		1335	198.003		1335	388.077
					1336	104.503		1336	197.791		1336	388.106
					1337	104.425		1337	197.909		1337	388.175
					1338	104.404		1338	197.888		1338	388.303
					1339	104.429		1339	197.843		1339	388.298
					1340	104.46		1340	197.741		1340	388.205
					1341	104.601		1341	197.899		1341	388.473
					1342	104.489		1342	197.83		1342	388.41
					1343	104.446		1343	197.838		1343	388.512
					1344	104.349		1344	197.784		1344	388.604
					1345	104.347		1345	197.813		1345	388.63
					1346	104.405		1346	197.806		1346	388.64
					1347	104.543		1347	197.839		1347	388.598
					1348	104.478		1348	197.751		1348	388.762
					1349	104.442		1349	197.815		1349	388.862
					1350	104.471		1350	197.722		1350	388.931
					1351	104.41		1351	197.778		1351	389.014
					1352	104.432		1352	197.686		1352	388.978
					1353	104.519		1353	197.824		1353	389.031
					1354	104.345		1354	197.734		1354	389.091
					1355	104.276		1355	197.545		1355	389.081
					1356	104.337		1356	197.623		1356	389.273
					1357	104.298		1357	197.509		1357	389.36
					1358	104.428		1358	197.583		1358	389.368
					1359	104.555		1359	197.694		1359	389.244
					1360	104.369		1360	197.828		1360	389.433
					1361	104.311		1361	197.575		1361	389.496
					1362	104.27		1362	197.52		1362	389.536
					1363	104.292		1363	197.414		1363	389.536
					1364	104.13		1364	197.539		1364	389.694
					1365	104.274		1365	197.64		1365	389.616
					1366	104.528		1366	197.771		1366	389.786
					1367	104.418		1367	197.575		1367	389.836
					1368	104.314		1368	197.593		1368	389.838
					1369	104.31		1369	197.576		1369	389.933
					1370	104.362		1370	197.508		1370	390.038
					1371	104.385		1371	197.508		1371	389.984
					1372	104.453		1372	197.578		1372	390.096
					1373	104.335		1373	197.453		1373	390.185
					1374	104.327		1374	197.417		1374	390.197
					1375	104.263		1375	197.482		1375	390.207
					1376	104.266		1376	197.517		1376	390.305
					1377	104.32		1377	197.383		1377	390.33
					1378	104.402		1378	197.554		1378	390.422
					1379	104.356		1379	197.449		1379	390.432
					1380	104.188		1380	197.408		1380	390.509
					1381	104.177		1381	197.44		1381	390.582
					1382	104.231		1382	197.423		1382	390.531
					1383	104.162		1383	197.418		1383	390.668
					1384	104.326		1384	197.474		1384	390.714
					1385	104.176		1385	197.527		1385	390.688
					1386	104.211		1386	197.393		1386	390.87
					1387	104.139		1387	197.354		1387	390.795
					1388	104.158		1388	197.408		1388	390.812
					1389	104.105		1389	197.406		1389	390.984
					1390	104.241		1390	197.399		1390	390.946
					1391	104.19		1391	197.464		1391	391.043
					1392	104.224		1392	197.289		1392	391.132
					1393	104.224		1393	197.267		1393	391.096
					1394	104.164		1394	197.2		1394	391.215
					1395	104.133		1395	197.251		1395	391.346
					1396	104.327		1396	197.285		1396	391.32
					1397	104.284		1397	197.384		1397	391.286
					1398	104.051		1398	197.257		1398	391.367
					1399	104.094		1399	197.255		1399	391.472
					1400	104.118		1400	197.298		1400	391.508
					1401	104.109		1401	197.337		1401	391.568
					1402	104.073		1402	197.272		1402	391.585
					1403	104.173		1403	197.41		1403	391.595
					1404	104.103		1404	197.285		1404	391.653
					1405	104.058		1405	197.207		1405	391.688
					1406	104.066		1406	197.203		1406	391.875
					1407	104.095		1407	197.242		1407	391.795
					1408	104.122		1408	197.23		1408	391.854
					1409	104.189		1409	197.316		1409	391.847
					1410	103.993		1410	197.262		1410	391.907
					1411	104.104		1411	197.226		1411	391.984
					1412	104.048		1412	197.187		1412	392.064
					1413	104.087		1413	197.17		1413	392.129
					1414	104.082		1414	197.102		1414	392.148
					1415	104.159		1415	197.115		1415	392.149
					1416	104.099		1416	197.087		1416	392.214
					1417	104.092		1417	196.952		1417	392.298
					1418	103.991		1418	196.968		1418	392.334
					1419	104.019		1419	196.942		1419	392.369
					1420	103.954		1420	197.026		1420	392.447
					1421	104.202		1421	197.085		1421	392.346
					1422	104.034		1422	197.104		1422	392.515
					1423	103.99		1423	196.968		1423	392.594
					1424	103.983		1424	196.938		1424	392.56
					1425	103.949		1425	197.035		1425	392.742
					1426	103.983		1426	197.037		1426	392.814
					1427	104.052		1427	196.987		1427	392.69
					1428	103.97		1428	197.159		1428	392.722
					1429	104.003		1429	197.225		1429	392.92
					1430	103.929		1430	197.087		1430	392.901
					1431	103.899		1431	197.091		1431	392.911
					1432	103.874		1432	196.957		1432	392.992
					1433	104.102		1433	197.008		1433	393.076
					1434	104.095		1434	197.142		1434	393.123
					1435	103.966		1435	197.111		1435	393.15
					1436	103.97		1436	197.048		1436	393.201
					1437	103.956		1437	196.905		1437	393.232
					1438	103.949		1438	196.96		1438	393.279
					1439	103.887		1439	196.901		1439	393.22
					1440	103.974		1440	197.031		1440	393.395
					1441	103.811		1441	197.066		1441	393.353
					1442	103.819		1442	196.898		1442	393.395
					1443	103.893		1443	196.855		1443	393.527
					1444	103.807		1444	196.939		1444	393.483
					1445	103.86		1445	197.027		1445	393.539
					1446	103.902		1446	197.032		1446	393.628
					1447	103.758		1447	197.007		1447	393.568
					1448	103.815		1448	196.974		1448	393.685
					1449	103.851		1449	196.987		1449	393.755
					1450	103.814		1450	197.003		1450	393.829
					1451	103.689		1451	196.93		1451	393.828
					1452	103.956		1452	196.898		1452	393.828
					1453	103.924		1453	197.066		1453	393.905
					1454	103.772		1454	196.812		1454	393.961
					1455	103.789		1455	196.863		1455	393.934
					1456	103.785		1456	196.854		1456	394.099
					1457	103.808		1457	196.71		1457	394.186
					1458	103.902		1458	196.823		1458	394.046
					1459	103.915		1459	196.873		1459	394.12
					1460	103.785		1460	196.865		1460	394.318
					1461	103.687		1461	196.825		1461	394.25
					1462	103.723		1462	196.654		1462	394.353
					1463	103.675		1463	196.788		1463	394.465
					1464	103.858		1464	196.793		1464	394.383
					1465	103.884		1465	196.841		1465	394.448
					1466	103.812		1466	196.706		1466	394.563
					1467	103.909		1467	196.771		1467	394.483
					1468	103.915		1468	196.831		1468	394.576
					1469	103.884		1469	196.728		1469	394.677
					1470	103.843		1470	196.662		1470	394.738
					1471	103.854		1471	196.808		1471	394.809
					1472	103.751		1472	196.858		1472	394.762
					1473	103.795		1473	196.768		1473	394.88
					1474	103.815		1474	196.739		1474	394.906
					1475	103.705		1475	196.723		1475	394.932
					1476	103.669		1476	196.718		1476	394.897
					1477	103.914		1477	196.867		1477	394.948
					1478	103.865		1478	196.85		1478	395.021
					1479	103.878		1479	196.614		1479	395.04
					1480	103.819		1480	196.595		1480	395.142
					1481	103.767		1481	196.573		1481	395.145
					1482	103.741		1482	196.656		1482	395.268
					1483	103.838		1483	196.613		1483	395.24
					1484	103.82		1484	196.67		1484	395.336
					1485	103.652		1485	196.63		1485	395.284
					1486	103.652		1486	196.578		1486	395.491
					1487	103.68		1487	196.585		1487	395.411
					1488	103.643		1488	196.582		1488	395.503
					1489	103.68		1489	196.667		1489	395.531
					1490	103.826		1490	196.626		1490	395.543
					1491	103.757		1491	196.603		1491	395.646
					1492	103.727		1492	196.578		1492	395.712
					1493	103.73		1493	196.498		1493	395.694
					1494	103.786		1494	196.5		1494	395.84
					1495	103.753		1495	196.561		1495	395.781
					1496	103.892		1496	196.655		1496	395.746
					1497	103.682		1497	197.839		1497	395.834
					1498	103.593		1498	197.925		1498	395.883
					1499	103.639		1499	197.791		1499	395.845
					1500	103.673		1500	197.96		1500	396.299
					1501	103.584		1501	197.859		1501	396.162
					1502	103.797		1502	197.958		1502	395.849
					1503	103.621		1503	197.705		1503	395.931
					1504	103.577		1504	196.469		1504	395.954
					1505	103.545		1505	195.834		1505	395.96
					1506	103.494		1506	195.931		1506	396.057
					1507	103.496		1507	195.834		1507	395.781
					1508	103.7		1508	195.742		1508	395.979
					1509	103.646		1509	195.888		1509	396.348
					1510	103.61		1510	195.891		1510	396.349
					1511	103.622		1511	196.282		1511	396.421
					1512	103.605		1512	196.41		1512	396.451
					1513	103.581		1513	196.301		1513	396.449
					1514	103.621		1514	196.318		1514	396.499
					1515	103.533		1515	196.511		1515	396.573
					1516	103.463		1516	196.385		1516	396.635
					1517	103.456		1517	196.373		1517	396.609
					1518	103.472		1518	196.27		1518	396.697
					1519	103.472		1519	196.345		1519	396.768
					1520	103.607		1520	196.245		1520	396.601
					1521	103.628		1521	196.385		1521	396.775
					1522	103.492		1522	196.26		1522	396.8
					1523	103.593		1523	196.185		1523	396.831
					1524	103.64		1524	196.218		1524	396.851
					1525	103.519		1525	196.224		1525	396.96
					1526	103.421		1526	196.247		1526	396.905
					1527	103.534		1527	196.315		1527	396.962
					1528	103.372		1528	196.229		1528	397.088
					1529	103.406		1529	196.13		1529	397.064
					1530	103.435		1530	196.232		1530	397.049
					1531	103.378		1531	196.189		1531	397.169
					1532	103.392		1532	196.158		1532	397.163
					1533	103.612		1533	196.096		1533	397.186
					1534	103.571		1534	196.138		1534	397.279
					1535	103.468		1535	196.156		1535	397.239
					1536	103.384		1536	196.171		1536	397.27
					1537	103.404		1537	196.173		1537	397.385
					1538	103.382		1538	196.135		1538	397.281
					1539	103.676		1539	196.122		1539	397.469
					1540	103.527		1540	196.291		1540	397.519
					1541	103.41		1541	196.167		1541	397.618
					1542	103.473		1542	196.084		1542	397.619
					1543	103.423		1543	196.123		1543	397.602
					1544	103.405		1544	196.089		1544	397.658
					1545	103.44		1545	196.196		1545	397.603
					1546	103.489		1546	196.378		1546	397.769
					1547	103.397		1547	196.167		1547	397.718
					1548	103.35		1548	196.051		1548	397.847
					1549	103.398		1549	196.135		1549	397.908
					1550	103.403		1550	196.129		1550	397.904
					1551	103.378		1551	196.081		1551	397.793
					1552	103.463		1552	196.165		1552	398.048
					1553	103.435		1553	196.025		1553	397.936
					1554	103.375		1554	196.09		1554	398.018
					1555	103.432		1555	196.067		1555	398.043
					1556	103.344		1556	196.069		1556	398.101
					1557	103.426		1557	196.06		1557	398.028
					1558	103.442		1558	196.167		1558	398.136
					1559	103.27		1559	196.073		1559	398.204
					1560	103.324		1560	195.958		1560	398.132
					1561	103.364		1561	195.963		1561	398.235
					1562	103.236		1562	196.028		1562	398.299
					1563	103.248		1563	195.924		1563	398.328
					1564	103.382		1564	195.949		1564	398.323
					1565	103.209		1565	196.01		1565	398.359
					1566	103.126		1566	195.975		1566	398.432
					1567	103.144		1567	196.023		1567	398.44
					1568	103.166		1568	196.023		1568	398.533
					1569	103.189		1569	195.891		1569	398.518
					1570	103.328		1570	195.944		1570	398.527
					1571	103.361		1571	195.956		1571	398.567
					1572	103.261		1572	195.774		1572	398.646
					1573	103.193		1573	195.727		1573	398.587
					1574	103.341		1574	195.796		1574	398.721
					1575	103.243		1575	195.775		1575	398.808
					1576	103.329		1576	195.836		1576	398.74
					1577	103.313		1577	195.898		1577	398.845
					1578	103.209		1578	195.879		1578	398.839
					1579	103.147		1579	195.885		1579	398.837
					1580	103.198		1580	195.842		1580	398.904
					1581	103.167		1581	195.859		1581	399.008
					1582	103.25		1582	195.751		1582	399.02
					1583	103.312		1583	195.792		1583	398.976
					1584	103.258		1584	195.833		1584	399.17
					1585	103.164		1585	195.738		1585	399.09
					1586	103.194		1586	195.838		1586	399.25
					1587	103.167		1587	195.833		1587	399.254
					1588	103.165		1588	195.783		1588	399.191
					1589	103.259		1589	195.95		1589	399.249
					1590	103.206		1590	195.866		1590	399.338
					1591	103.144		1591	195.859		1591	399.335
					1592	103.046		1592	195.804		1592	399.431
					1593	103.157		1593	195.726		1593	399.472
					1594	103.158		1594	195.787		1594	399.503
					1595	103.213		1595	195.855		1595	399.49
					1596	103.156		1596	195.884		1596	399.523
					1597	103.139		1597	195.767		1597	399.562
					1598	103.079		1598	195.771		1598	399.594
					1599	103.215		1599	195.686		1599	399.576
					1600	103.094		1600	195.71		1600	399.676
					1601	103.164		1601	195.735		1601	399.657
					1602	103.147		1602	195.83		1602	399.77
					1603	103.074		1603	195.52		1603	399.674
					1604	103.077		1604	195.68		1604	399.816
					1605	103.104		1605	195.651		1605	399.887
					1606	103.042		1606	195.625		1606	399.894
					1607	103.093		1607	195.665		1607	399.746
					1608	103.191		1608	195.752		1608	399.925
					1609	103.05		1609	195.719		1609	399.905
					1610	103.097		1610	195.652		1610	400.072
					1611	103.04		1611	195.66		1611	400.089
					1612	102.908		1612	195.587		1612	400.124
					1613	102.967		1613	195.545		1613	400.015
					1614	103.173		1614	195.685		1614	400.067
					1615	102.983		1615	195.577		1615	400.182
					1616	102.918		1616	195.612		1616	400.264
					1617	103.029		1617	195.59		1617	400.275
					1618	102.959		1618	195.678		1618	400.316
					1619	102.988		1619	195.554		1619	400.264
					1620	103.161		1620	195.533		1620	400.396
					1621	103.021		1621	195.647		1621	400.378
					1622	103.046		1622	195.515		1622	400.485
					1623	102.907		1623	195.483		1623	400.482
					1624	102.963		1624	195.45		1624	400.5
					1625	102.98		1625	195.422		1625	400.537
					1626	103.051		1626	195.63		1626	400.504
					1627	103.022		1627	195.655		1627	400.587
					1628	102.954		1628	195.438		1628	400.712
					1629	103.018		1629	195.491		1629	400.654
					1630	103.006		1630	195.542		1630	400.765
					1631	102.886		1631	195.481		1631	400.727
					1632	103.008		1632	195.492		1632	400.696
					1633	102.937		1633	195.53		1633	400.745
					1634	102.942		1634	195.458		1634	400.8
					1635	102.861		1635	195.463		1635	400.849
					1636	102.94		1636	195.572		1636	400.899
					1637	102.895		1637	195.534		1637	400.985
					1638	103.034		1638	195.534		1638	400.905
					1639	103.011		1639	195.56		1639	400.976
					1640	102.913		1640	195.557		1640	401.02
					1641	102.834		1641	195.425		1641	401.038
					1642	102.904		1642	195.314		1642	401.094
					1643	102.855		1643	195.379		1643	401.108
					1644	102.837		1644	195.409		1644	401.025
					1645	102.891		1645	195.456		1645	401.147
					1646	102.911		1646	195.435		1646	401.236
					1647	102.753		1647	195.309		1647	401.224
					1648	102.816		1648	195.341		1648	401.279
					1649	102.85		1649	195.326		1649	401.312
					1650	102.803		1650	195.346		1650	401.263
					1651	103.037		1651	195.415		1651	401.337
					1652	102.879		1652	195.314		1652	401.425
					1653	102.842		1653	195.279		1653	401.485
					1654	102.841		1654	195.387		1654	401.421
					1655	102.825		1655	195.303		1655	401.492
					1656	102.745		1656	195.333		1656	401.514
					1657	102.875		1657	195.491		1657	401.558
					1658	102.804		1658	195.485		1658	401.605
					1659	102.926		1659	195.305		1659	401.578
					1660	102.842		1660	195.388		1660	401.65
					1661	102.782		1661	195.354		1661	401.619
					1662	102.718		1662	195.364		1662	401.702
					1663	102.834		1663	195.317		1663	401.618
					1664	102.827		1664	195.436		1664	401.738
					1665	102.723		1665	195.27		1665	401.804
					1666	102.787		1666	195.282		1666	401.786
					1667	102.793		1667	195.309		1667	401.873
					1668	102.668		1668	195.202		1668	401.939
					1669	102.697		1669	195.354		1669	401.883
					1670	102.717		1670	195.429		1670	401.984
					1671	102.677		1671	195.269		1671	402.005
					1672	102.61		1672	195.336		1672	401.993
					1673	102.662		1673	195.27		1673	402.071
					1674	102.677		1674	195.222		1674	402.121
					1675	102.662		1675	195.212		1675	401.998
					1676	102.777		1676	195.28		1676	402.096
					1677	102.669		1677	195.277		1677	402.18
					1678	102.627		1678	195.096		1678	402.128
					1679	102.655		1679	195.175		1679	402.269
					1680	102.686		1680	195.116		1680	402.274
					1681	102.744		1681	195.125		1681	402.326
					1682	102.722		1682	195.161		1682	402.376
					1683	102.593		1683	195.187		1683	402.357
					1684	102.552		1684	195.191		1684	402.383
					1685	102.54		1685	195.16		1685	402.467
					1686	102.545		1686	195.101		1686	402.485
					1687	102.565		1687	195.08		1687	402.469
					1688	102.85		1688	195.135		1688	402.437
					1689	102.652		1689	195.099		1689	402.468
					1690	102.68		1690	195.001		1690	402.58
					1691	102.589		1691	195.073		1691	402.61
					1692	102.603		1692	195.09		1692	402.721
					1693	102.533		1693	195.034		1693	402.645
					1694	102.666		1694	195.11		1694	402.637
					1695	102.803		1695	195.164		1695	402.72
					1696	102.713		1696	195.121		1696	402.757
					1697	102.685		1697	195.054		1697	402.844
					1698	102.693		1698	195.116		1698	402.836
					1699	102.684		1699	195.115		1699	402.87
					1700	102.75		1700	195.008		1700	402.84
					1701	102.745		1701	195.137		1701	402.935
					1702	102.546		1702	195.005		1702	402.923
					1703	102.524		1703	194.97		1703	402.988
					1704	102.517		1704	194.923		1704	402.982
					1705	102.469		1705	194.998		1705	403.084
					1706	102.54		1706	195.006		1706	403.129
					1707	102.677		1707	195.153		1707	403.008
					1708	102.522		1708	194.99		1708	403.115
					1709	102.601		1709	194.992		1709	403.121
					1710	102.491		1710	194.912		1710	403.161
					1711	102.535		1711	194.911		1711	403.201
					1712	102.565		1712	194.946		1712	403.183
					1713	102.674		1713	195.017		1713	403.116
					1714	102.635		1714	195.115		1714	403.29
					1715	102.546		1715	195.027		1715	403.319
					1716	102.445		1716	195.046		1716	403.307
					1717	102.393		1717	195.005		1717	403.39
					1718	102.464		1718	194.934		1718	403.366
					1719	102.616		1719	195.033		1719	403.417
					1720	102.583		1720	195.049		1720	403.492
					1721	102.513		1721	194.921		1721	403.543
					1722	102.452		1722	194.958		1722	403.455
					1723	102.446		1723	194.864		1723	403.558
					1724	102.372		1724	194.876		1724	403.591
					1725	102.569		1725	194.974		1725	403.565
					1726	102.522		1726	195.051		1726	403.761
					1727	102.404		1727	194.916		1727	403.716
					1728	102.542		1728	194.891		1728	403.804
					1729	102.488		1729	194.991		1729	403.737
					1730	102.351		1730	194.963		1730	403.812
					1731	102.427		1731	195.024		1731	403.812
					1732	102.497		1732	195.007		1732	403.823
					1733	102.399		1733	194.919		1733	403.906
					1734	102.433		1734	194.817		1734	403.902
					1735	102.428		1735	194.875		1735	403.964
					1736	102.347		1736	194.943		1736	403.988
					1737	102.394		1737	194.767		1737	404.059
					1738	102.451		1738	194.936		1738	403.949
					1739	102.43		1739	194.852		1739	404.12
					1740	102.389		1740	194.827		1740	404.098
					1741	102.294		1741	194.867		1741	404.079
					1742	102.316		1742	194.88		1742	404.106
					1743	102.27		1743	194.837		1743	404.029
					1744	102.435		1744	194.885		1744	404.205
					1745	102.408		1745	194.863		1745	404.234
					1746	102.384		1746	194.76		1746	404.155
					1747	102.43		1747	194.767		1747	404.305
					1748	102.34		1748	194.685		1748	404.419
					1749	102.254		1749	194.768		1749	404.324
					1750	102.436		1750	194.824		1750	404.338
					1751	102.426		1751	194.907		1751	404.29
					1752	102.385		1752	194.689		1752	404.461
								1753	194.685		1753	404.495
								1754	194.629		1754	404.426
								1755	194.751		1755	404.464
								1756	194.679		1756	404.406
								1757	194.905		1757	404.475
								1758	194.771		1758	404.541
								1759	194.664		1759	404.564
								1760	194.619		1760	404.596
								1761	194.619		1761	404.662
								1762	194.57		1762	404.678
								1763	194.636		1763	404.69
								1764	194.529		1764	404.728
								1765	194.57		1765	404.791
								1766	194.618		1766	404.763
								1767	194.602		1767	404.821
								1768	194.574		1768	404.927
								1769	194.675		1769	404.901
								1770	194.71		1770	404.959
								1771	194.595		1771	405.034
								1772	194.549		1772	405.006
								1773	194.487		1773	405.032
								1774	194.483		1774	405.011
								1775	194.623		1775	405.065
								1776	194.676		1776	405.093
								1777	194.523		1777	405.242
								1778	194.399		1778	405.124
								1779	194.522		1779	405.224
								1780	194.432		1780	405.148
								1781	194.465		1781	405.232
								1782	194.657		1782	405.382
								1783	194.429		1783	405.302
								1784	194.404		1784	405.259
								1785	194.439		1785	405.437
								1786	194.42		1786	405.372
								1787	194.458		1787	405.328
								1788	194.542		1788	405.463
								1789	194.462		1789	405.454
								1790	194.412		1790	405.409
								1791	194.363		1791	405.383
								1792	194.426		1792	405.496
								1793	194.397		1793	405.539
								1794	194.512		1794	405.588
								1795	194.453		1795	405.628
								1796	194.416		1796	405.636
								1797	194.505		1797	405.677
								1798	194.429		1798	405.688
								1799	194.333		1799	405.633
								1800	194.466		1800	405.732
								1801	194.39		1801	405.742
								1802	194.349		1802	405.775
								1803	194.244		1803	405.846
								1804	194.242		1804	405.944
								1805	194.344		1805	405.936
								1806	194.304		1806	405.93
								1807	194.483		1807	405.838
								1808	194.342		1808	405.981
								1809	194.334		1809	406.018
								1810	194.39		1810	406.044
								1811	194.4		1811	406.09
								1812	194.398		1812	405.992
								1813	194.42		1813	406.112
								1814	194.224		1814	406.137
								1815	194.254		1815	406.102
								1816	194.305		1816	406.223
								1817	194.353		1817	406.174
								1818	194.222		1818	406.209
								1819	194.297		1819	406.187
								1820	194.308		1820	406.238
								1821	194.373		1821	406.334
								1822	194.334		1822	406.325
								1823	194.171		1823	406.317
								1824	194.25		1824	406.239
								1825	194.279		1825	406.332
								1826	194.272		1826	406.544
								1827	194.241		1827	406.398
								1828	194.172		1828	406.429
								1829	194.167		1829	406.602
								1830	194.199		1830	406.499
								1831	194.226		1831	406.485
								1832	194.305		1832	406.637
								1833	194.168		1833	406.644
								1834	194.135		1834	406.596
								1835	194.097		1835	406.685
								1836	194.195		1836	406.679
								1837	194.281		1837	406.719
								1838	194.208		1838	406.682
								1839	194.098		1839	406.723
								1840	194.178		1840	406.722
								1841	194.182		1841	406.901
								1842	194.154		1842	406.751
								1843	194.124		1843	406.717
								1844	194.2		1844	406.901
								1845	194.045		1845	406.897
								1846	194.109		1846	406.949
								1847	194.165		1847	406.977
								1848	194.074		1848	407.054
								1849	194.125		1849	406.885
								1850	194.366		1850	406.967
								1851	194.118		1851	407.089
								1852	194.164		1852	407.114
								1853	194.048		1853	407.105
								1854	194.028		1854	407.192
								1855	194.012		1855	407.074
								1856	194.172		1856	407.18
								1857	194.122		1857	407.096
								1858	194.038		1858	407.139
								1859	194.233		1859	407.261
								1860	194.208		1860	407.149
								1861	194.163		1861	407.244
								1862	194.232		1862	407.273
								1863	194.082		1863	407.424
								1864	194.016		1864	407.367
								1865	193.965		1865	407.354
								1866	193.943		1866	407.502
								1867	193.992		1867	407.398
								1868	193.999		1868	407.357
								1869	194.197		1869	407.414
								1870	193.924		1870	407.482
								1871	193.965		1871	407.579
								1872	194.061		1872	407.615
								1873	193.971		1873	407.524
								1874	194.018		1874	407.596
								1875	194.03		1875	407.657
								1876	193.957		1876	407.619
								1877	193.986		1877	407.654
								1878	193.913		1878	407.666
								1879	193.9		1879	407.768
								1880	193.97		1880	407.632
								1881	194.004		1881	407.733
								1882	193.874		1882	407.742
								1883	193.864		1883	407.835
								1884	193.862		1884	407.792
								1885	193.872		1885	407.847
								1886	193.799		1886	407.867
								1887	193.965		1887	407.912
								1888	193.991		1888	407.879
								1889	193.768		1889	407.979
								1890	193.815		1890	407.996
								1891	193.757		1891	408.088
								1892	193.891		1892	408.015
								1893	193.981		1893	407.941
								1894	193.935		1894	408.104
								1895	193.739		1895	408.142
								1896	193.888		1896	408.179
								1897	193.855		1897	408.269
								1898	193.835		1898	408.258
								1899	193.852		1899	408.289
								1900	193.854		1900	408.256
								1901	193.773		1901	408.427
								1902	193.799		1902	408.467
								1903	193.764		1903	408.434
								1904	193.787		1904	408.489
								1905	193.862		1905	408.541
								1906	193.982		1906	408.535
								1907	193.73		1907	408.745
								1908	193.767		1908	317.147
								1909	193.861		1909	353.705
								1910	193.845		1910	410.926
								1911	193.727		1911	419.11
								1912	193.849		1912	420.565
								1913	193.697		1913	421.821
								1914	193.739		1914	422.574
								1915	193.599		1915	423.307
								1916	193.59		1916	423.799
								1917	193.718		1917	423.592
								1918	193.738		1918	424.03
								1919	193.797		1919	424.098
								1920	193.793		1920	424.3
								1921	193.762		1921	424.131
								1922	193.803		1922	424.1
								1923	193.703		1923	423.986
								1924	193.68		1924	424.133
								1925	193.767		1925	424.004
								1926	193.585		1926	424.35
								1927	193.539		1927	424.973
								1928	193.574		1928	423.297
								1929	193.694		1929	422.963
								1930	193.677		1930	423.334
								1931	193.726		1931	422.389
								1932	193.542		1932	422.344
								1933	193.613		1933	424.51
								1934	193.564		1934	425.414
								1935	193.567		1935	424.648
								1936	193.606		1936	423.81
								1937	193.579		1937	423.863
								1938	193.595		1938	423.814
								1939	193.535		1939	423.571
								1940	193.618		1940	424.66
								1941	193.622		1941	422.84
								1942	193.645		1942	422.366
								1943	193.725		1943	422.276
								1944	193.481		1944	422.074
								1945	193.432		1945	422.025
								1946	193.427		1946	422.192
								1947	193.394		1947	423.002
								1948	193.327		1948	423.35
								1949	193.475		1949	423.738
								1950	193.466		1950	424.764
								1951	193.454		1951	424.446
								1952	193.524		1952	424.175
								1953	193.522		1953	423.335
								1954	193.482		1954	423.024
								1955	193.562		1955	422.819
								1956	193.524		1956	423.319
								1957	193.458		1957	423.504
								1958	193.532		1958	423.31
								1959	193.61		1959	423.348
								1960	193.548		1960	423.514
								1961	193.502		1961	423.413
								1962	193.518		1962	423.345
								1963	193.447		1963	423.429
								1964	193.412		1964	423.351
								1965	193.381		1965	423.278
								1966	193.283		1966	423.33
								1967	193.373		1967	423.131
								1968	193.414		1968	423.218
								1969	193.249		1969	423.154
								1970	193.373		1970	423.017
								1971	193.328		1971	423.216
								1972	193.355		1972	423.129
								1973	193.345		1973	423.099
								1974	193.442		1974	423.028
								1975	193.299		1975	422.999
								1976	193.322		1976	422.92
								1977	193.253		1977	423.074
								1978	193.333		1978	422.818
								1979	193.276		1979	422.874
								1980	193.363		1980	422.798
								1981	193.419		1981	422.885
								1982	193.331		1982	422.733
								1983	193.387		1983	422.751
								1984	193.294		1984	422.652
								1985	193.377		1985	422.704
								1986	193.448		1986	422.679
								1987	193.349		1987	422.581
								1988	193.321		1988	422.576
								1989	193.301		1989	422.551
								1990	193.357		1990	422.543
								1991	193.331		1991	422.483
								1992	193.373		1992	422.459
								1993	193.458		1993	422.407
								1994	193.265		1994	422.308
								1995	193.257		1995	422.394
								1996	193.219		1996	422.363
								1997	193.29		1997	422.367
								1998	193.271		1998	422.252
[truncated: 1,064 more rows]

[truncated: 12 more sheets: Figures 7a and 7b and 8b, Fig 7b and Supp figure 8c, Figure 7c, Figure 7d, Figure 8a, Figure 8b, Supp figure 2, Supp figure 3, Supp figure 6, Supp figure 8a, Supp figure 8b, Supp figure 8d]
